# Supplementary material for: Glycan-Adhering Lectins and Experimental Evaluation of a Lectin FimH Inhibitor in Enterohemorrhagic Escherichia coli (EHEC) O157:H7 Strain EDL933
Source: Int J Mol Sci. 2022 Sep 1;23(17):9931. doi: 10.3390/ijms23179931 (PMC9455959; doi:10.3390/ijms23179931)
Supplement: Supplementary file 1 [file ijms-23-09931-s001.zip]

Archive with 3 entries (2 files):
- ijms-1884210-supplementary/
- ijms-1884210-supplementary/TableS1.xlsx
- ijms-1884210-supplementary/TableS2.xlsx
