# Supplementary material for: Glycan-Adhering Lectins and Experimental Evaluation of a Lectin FimH Inhibitor in Enterohemorrhagic Escherichia coli (EHEC) O157:H7 Strain EDL933
Source: Int J Mol Sci. 2022 Sep 1;23(17):9931. doi: 10.3390/ijms23179931 (PMC9455959; doi:10.3390/ijms23179931)
Supplement: Supplementary file 1 [file ijms-23-09931-s001.zip › ijms-1884210-supplementary/TableS1.xlsx]

## Sheet: Total_EHEC
Accession	BioSample	Assembly	Strain1	Date	Location	Strain2
NWBF01000006.1	SAMN07488838	GCA_002319355.1	65-57	1957	USA	missing
UGEY01000001.1	SAMEA3468865	GCA_900450405.1	1900/1960	1960	UK	O139 : K82(B) : H1
UFZA01000001.1	SAMEA3936799	GCA_900448395.1	1885/1960	1960	USA	not available: to be reported later
UGEZ01000005.1	SAMEA3468862	GCA_900450005.1	1900/1970	1970	UK	O141:K85(B):H4
RRCV01000039.1	SAMN08796970	GCA_005046905.1	Canada:Ontario	1980	Canada	FWSEC0021
QMHX01000035.1	SAMN09488329	GCA_003293935.1	O111:H8	1982	Canada	Homo sapiens
CP015855.1	SAMN04966308	GCA_001705405.1	CDC	1982	USA	USA
JXUS01000051.1	SAMN03322683	GCA_000934865.1	Homo sapiens	1982	USA	Cell culture
AKKW00000000.1	SAMN02435932	GCA_000267005.2	FDA505	1982	USA
AKKX00000000.1	SAMN02435933	GCA_000267485.2	FDA517	1983	USA
LPWC02000002.1	SAMN04347375	GCA_001516935.2	43894OW	1983	USA	Stool
JNNJ01000025.1	SAMN02744546	GCA_000749565.1	Hemolytic Uremic Syndrome	1985	Canada	O91:H21
QMIC01000035.1	SAMN09489352	GCA_003294015.1	O111:NM	1985	USA	1985
CP038408.1	SAMN11229497	GCA_013168095.1	SAMN11229497	1986	USA	USA
QAFD01000033.1	SAMN08810287	GCA_004766705.1	Centers for Disease Control and Prevention	1986	Australia	not collected
VODE01000574.1	SAMN12290405	GCA_007846505.1	missing	1986	USA	missing
CP031913.1	SAMN08768105	GCA_005037735.2	SAMN08768105	1987	Canada	Canada
AMXP01000025.1	SAMN01731797	GCA_000313425.1	missing	1987	USA	CVM 9521
JNNI01000148.1	SAMN02744162	GCA_000749575.1	Hemolytic uremic syndrome	1987	USA	O91:H21
JABUPT010000025.1	SAMN13876258	GCA_013413345.1	Uliege	1987	Belgium	diarrhea
JABUPS010000023.1	SAMN13876256	GCA_013413375.1	Uliege	1987	Belgium	diarrhea
QAER01000010.1	SAMN08810275	GCA_004767145.1	Lior	1987	Canada	not collected
CP045863.1	SAMN10574722	GCA_009650175.1	missing	1987	USA	human feces
CP038398.1	SAMN11229482	GCA_013168035.1	missing	1988	Denmark	missing
AMUJ00000000.1	SAMN02435973	GCA_000304055.2	5412	1988	Germany
RRDZ01000078.1	SAMN08797000	GCA_005046005.1	Switzerland	1988	Switzerland	FWSEC0053
QAES01000020.1	SAMN08810276	GCA_004766835.1	Lior	1988	Canada	not collected
RRDX01000025.1	SAMN08796998	GCA_005045935.1	Canada	1989	Canada	FWSEC0051
RRDG01000035.1	SAMN08796981	GCA_005046555.1	Canada	1989	Canada	FWSEC0032
CP038412.1	SAMN11229500	GCA_013168115.1	missing	1989	Germany	493/89
CP031906.1	SAMN08768109	GCA_005037775.2	Germany	1989	Germany	Clinical: Human (Homo sapiens)
JHEX01000036.1	SAMN02693808	GCA_000695135.1	1989	1989	France
CP031898.1	SAMN08768111	GCA_005014055.1	Canada	1991	Canada	Clinical: Human (Homo sapiens)
AKKY00000000.1	SAMN02435915	GCA_000267505.2	FRIK1996	1991	USA
AKKZ00000000.1	SAMN02435986	GCA_000267525.2	FRIK1985	1991	USA
AKLB00000000.1	SAMN02435949	GCA_000267945.2	93-001	1991	USA
AKLA00000000.1	SAMN02435934	GCA_000267965.2	FRIK1990	1991	USA
QMIA01000042.1	SAMN09489152	GCA_003293985.1	O111:H-	1991	USA	Homo sapiens
VODG01000012.1	SAMN12290403	GCA_007846495.1	missing	1991	USA	missing
RRNQ01000001.1	SAMN08797264	GCA_005041605.1	Canada:British Columbia	1992	Canada	animal manure - bovine (dairy liquid) from Dairy Farm
JNNK01000012.1	SAMN02744160	GCA_000749525.1	SAMN02744160	1992	Germany	Germany
RRDH01000036.1	SAMN08796982	GCA_005046545.1	Canada:Ontario	1993	Canada	FWSEC0033
RRDD01000034.1	SAMN08796978	GCA_005046895.1	Canada:Ontario	1994	Canada	FWSEC0029
CP039837.1	SAMN11229503	GCA_013343615.1	SAMN11229503	1994	missing	Missing
CP034384.1	SAMN10531264	GCA_009931235.1	Charles W. Kaspar	1994	USA	43 N 89 W
AUQB01000011.1	SAMN02147038	GCA_000464915.1	missing	1994	USA	USA: MT
CP023541.1	SAMN02147037	GCA_000464955.2	missing	1994	USA	USA: MT
RRDS01000068.1	SAMN08796993	GCA_005046425.1	USA:Washington	1994	USA	FWSEC0046
RRDR01000081.1	SAMN08796992	GCA_005046445.1	USA:Washington	1994	USA	FWSEC0045
CP009106.2	SAMN03262652	GCA_000801185.2	CDC	1994	USA	46.6 N 112.0 W
ASAO01000024.1	SAMN05001775	GCA_002775135.1	meat	1994	USA
AVDU01000099.1	SAMN02314370	GCA_000467695.1	Australia: Adelaide	1995	Australia	EHEC
AWFJ01000126.1	SAMN02314371	GCA_000478705.1	Australia: Adelaide	1995	Australia	EHEC
NWRI01000037.1	SAMN04900917	GCA_002531045.1	OLC0463	1995	Canada	not applicable
NWRJ01000037.1	SAMN04900916	GCA_002531095.1	OLC0462	1995	Canada	not applicable
NWRK01000037.1	SAMN04900915	GCA_002531105.1	OLC0461	1995	Canada	not applicable
NWRL01000037.1	SAMN04900914	GCA_002531115.1	OLC0460	1995	Canada	not applicable
NWRM01000037.1	SAMN04900913	GCA_002531125.1	OLC0459	1995	Canada	not applicable
NWRN01000038.1	SAMN04900912	GCA_002531175.1	OLC0458	1995	Canada	not applicable
NWRO01000075.1	SAMN04900911	GCA_002531185.1	OLC0457	1995	Canada	not applicable
NWRQ01000084.1	SAMN04900909	GCA_002531215.1	OLC0455	1995	Canada	not applicable
RRDA01000046.1	SAMN08796975	GCA_005046675.1	Canada	1995	Canada	FWSEC0026
SWKA01000005.1	SAMN11229502	GCA_013141925.1	SAMN11229502	1995	USA	USA
QMIB01000036.1	SAMN09489350	GCA_003294005.1	O111:H-	1995	USA	Homo sapiens
RRDE01000033.1	SAMN08796979	GCA_005046605.1	USA	1995	USA	FWSEC0030
QERV01000021.1	SAMN09011732	GCA_004661695.1	Jorge Blanco	1995	Spain	Healthy
QESB01000004.1	SAMN09011726	GCA_004664355.1	Jorge Blanco	1995	Spain	Healthy
RRDV01000029.1	SAMN08796996	GCA_005046385.1	Canada	1996	Canada	FWSEC0049
RRCW01000047.1	SAMN08796971	GCA_005046755.1	Canada:Ontario	1996	Canada	FWSEC0022
RRDW01000059.1	SAMN08796997	GCA_005046835.1	Canada	1996	Canada	FWSEC0050
RRDY01000037.1	SAMN08796999	GCA_005046365.1	Germany	1996	Germany	FWSEC0052
BA000007.3	SAMN01911278	GCA_000008865.2	Japan: Sakai City	1996	Japan	Human intestinal microflora
CP038313.1	SAMN11229501	GCA_013167355.1	missing	1996	Japan	OK1
RWJR01000007.1	SAMN10531266	GCA_009896495.1	Charles W. Kaspar	1996	USA	missing
RWJQ01000005.1	SAMN10531265	GCA_009896505.1	missing	1996	USA	calf
RRDF01000033.1	SAMN08796980	GCA_005046595.1	USA	1996	USA	FWSEC0031
JHEY01000029.1	SAMN02693809	GCA_000695155.1	1996	1996	France
LHAS01000047.1	SAMN03743659	GCA_001696245.1	Public Health Agency of Canada	1997	Canada	Canada
RRCZ01000038.1	SAMN08796974	GCA_005046685.1	Canada:Ontario	1997	Canada	FWSEC0025
LFZH01000010.1	SAMN03265483	GCA_001264175.1	National Institute for Health and Welfare	1997	Finland	hemolytic uremic syndrome
RRRK01000036.1	SAMN08797376	GCA_005038705.1	SAMN08797376	1997	missing	not collected
RRDN01000026.1	SAMN08796988	GCA_005046885.1	Switzerland	1997	Switzerland	FWSEC0041
AMXO01000031.1	SAMN01731796	GCA_000313405.1	missing	1997	USA	missing
AMXQ01000117.1	SAMN01731799	GCA_000313445.1	missing	1997	USA	CVM 9619
VODF01000318.1	SAMN12290404	GCA_007846565.1	missing	1997	missing	missing
QESA01000039.1	SAMN09011727	GCA_004664345.1	Jorge Blanco	1997	Spain	Healthy
JHEW01000004.1	SAMN02693807	GCA_000695115.1	1997	1997	USA	missing
QMHZ01000036.1	SAMN09489151	GCA_003293975.1	O111:NM	1998	Canada	Homo sapiens
ASHI01000038.1	SAMN06677851	GCA_002111495.1	1998	1998	China
CP020106.1	SAMN06563569	GCA_002057245.1	FLI	1998	Germany	52.93 N 12.23 E
CP020092.1	SAMN06554468	GCA_002055605.1	FLI	1998	Germany	52.93 N 12.23 E
RRDO01000039.1	SAMN08796989	GCA_005046455.1	Switzerland	1998	Switzerland	FWSEC0042
PYRA01000030.1	SAMN08668637	GCA_003027605.1	U.S. Geological Survey National Wildlife Health Center	1998	USA	missing
AKLU00000000.1	SAMN02435980	GCA_000267625.2	TW07945	1998	USA
QERO01000010.1	SAMN09011739	GCA_004661615.1	Nora L. Padola	1998	Argentina	Healthy
QERR01000024.1	SAMN09011736	GCA_004661625.1	Nora L. Padola	1998	Argentina	Healthy
QESG01000020.1	SAMN09011721	GCA_004664455.1	Nora L. Padola	1998	Argentina	Healthy
QESJ01000029.1	SAMN09011718	GCA_004664525.1	Nora L. Padola	1998	Argentina	not applicable
QESL01000030.1	SAMN09011716	GCA_004664535.1	Nora L. Padola	1998	Argentina	not applicable
QESK01000028.1	SAMN09011717	GCA_004664565.1	Nora L. Padola	1998	Argentina	not applicable
QESO01000009.1	SAMN09011713	GCA_004664615.1	Nora L. Padola	1998	Argentina	not applicable
QESP01000003.1	SAMN09011712	GCA_004664645.1	Nora L. Padola	1998	Argentina	not applicable
BJPA01000220.1	SAMD00166596	GCA_008633525.1	1998	1998	Japan	Japan
BJPB01000017.1	SAMD00166597	GCA_008633545.1	1998	1998	Japan	Japan
RRDP01000034.1	SAMN08796990	GCA_005046855.1	Argentina	1999	Argentina	FWSEC0043
ADUN01000158.1	SAMN00792451	GCA_000188755.2	EPECa14	1999	Brazil	Brazil
RRCY01000034.1	SAMN08796973	GCA_005046735.1	Canada: Alberta	1999	Canada	Canada
RRKT01000034.1	SAMN08797187	GCA_005042495.1	Switzerland	1999	Switzerland	FWSEC0304
RRKU01000033.1	SAMN08797188	GCA_005042755.1	Switzerland	1999	Switzerland	FWSEC0305
RRCX01000043.1	SAMN08796972	GCA_005046745.1	Switzerland	1999	Switzerland	FWSEC0023
RREA01000027.1	SAMN08797001	GCA_005046785.1	Switzerland	1999	Switzerland	FWSEC0054
CP038309.1	SAMN05360225	GCA_013167335.1	SAMN05360225	1999	USA	USA
CP038344.1	SAMN05360205	GCA_013167555.1	SAMN05360205	1999	USA	USA
CP038416.1	SAMN05360204	GCA_013168155.1	SAMN05360204	1999	USA	USA
CP038419.1	SAMN05360202	GCA_013168175.1	SAMN05360202	1999	USA	USA
CP037945.1	SAMN10604455	GCA_004358365.1	E. coli Reference Center -Pennsylvania State University	1999	USA	1999
CP037943.1	SAMN10604454	GCA_004358405.1	E. coli Reference Center -Pennsylvania State University	1999	USA	1999
CP015020.1	SAMN04202540	GCA_001612475.1	28RC1	1999	USA	Bovine carcass
LGZN00000000.1	SAMN03455858	GCA_001191045.1	136	1999	USA	deer
LHCX01000008.1	SAMN03455790	GCA_001262775.1	missing	1999	USA	missing
LHCZ01000007.1	SAMN03455799	GCA_001262785.1	missing	1999	USA	missing
LHCM01000008.1	SAMN03455795	GCA_001262795.1	missing	1999	USA	missing
LHCP01000039.1	SAMN03455818	GCA_001262855.1	missing	1999	USA	missing
LHCO01000002.1	SAMN03455812	GCA_001262865.1	missing	1999	USA	missing
LHCR01000005.1	SAMN03455822	GCA_001262895.1	missing	1999	USA	missing
LHCS01000009.1	SAMN03455823	GCA_001262935.1	O153	1999	USA	raccoon
LHCT01000007.1	SAMN03455826	GCA_001262965.1	missing	1999	USA	missing
LHCU01000069.1	SAMN03455837	GCA_001262975.1	missing	1999	USA	missing
LHCW01000024.1	SAMN03455864	GCA_001263065.1	missing	1999	USA	missing
LHCN01000010.1	SAMN03455797	GCA_001262805.1	missing	1999	USA	missing
LDDN01000035.1	SAMN03455853	GCA_001011995.1	KSU	1999	USA	USA
LDDW01000014.1	SAMN03455788	GCA_001012005.1	KSU	1999	USA	USA
LDDL01000084.1	SAMN03455811	GCA_001012025.1	KSU	1999	USA	USA
LDCU01000030.1	SAMN03455820	GCA_001012075.1	KSU	1999	USA	USA
LDDG01000018.1	SAMN03455825	GCA_001012095.1	KSU	1999	USA	missing
LDDV01000009.1	SAMN03455793	GCA_001012105.1	KSU	1999	USA	USA
LDDU01000001.1	SAMN03455794	GCA_001012155.1	KSU	1999	USA	missing
LDDT01000003.1	SAMN03455800	GCA_001012165.1	KSU	1999	USA	USA
LDDS01000051.1	SAMN03455802	GCA_001012175.1	KSU	1999	USA	USA
LDDQ01000029.1	SAMN03455804	GCA_001012235.1	KSU	1999	USA	USA
LDDP01000048.1	SAMN03455805	GCA_001012255.1	KSU	1999	USA	missing
LDDM01000011.1	SAMN03455854	GCA_001012265.1	KSU	1999	USA	USA:KS
LDDO01000111.1	SAMN03455806	GCA_001012275.1	KSU	1999	USA	USA
LDDH01000003.1	SAMN03455824	GCA_001012345.1	KSU	1999	USA	USA
LDDF01000067.1	SAMN03455827	GCA_001012355.1	KSU	1999	USA	USA
LDDE00000000.1	SAMN03455828	GCA_001012395.1	KSU	1999	USA	USA
LDCZ01000077.1	SAMN03455850	GCA_001012495.1	KSU	1999	USA	USA
LDCY01000090.1	SAMN03455851	GCA_001012505.1	KSU	1999	USA	missing
LDCX01000023.1	SAMN03455857	GCA_001012535.1	KSU	1999	USA	USA:KS
LDCW00000000.1	SAMN03455859	GCA_001012545.1	KSU	1999	USA	USA
LDCV01000001.1	SAMN03455860	GCA_001012575.1	KSU	1999	USA	USA
LGZM01000006.1	SAMN03455807	GCA_001191025.1	KDHE	1999	USA	USA:KS
LGZR01000055.1	SAMN03455836	GCA_001191035.1	KSU	1999	USA	missing
LGZO01000026.1	SAMN03455791	GCA_001191055.1	KSU	1999	USA	USA
LGZC01000017.1	SAMN03455798	GCA_001191115.1	KSU	1999	USA	USA
LGZD01000010.1	SAMN03455819	GCA_001191125.1	KDHE	1999	USA	USA:KS
LGZF01000026.1	SAMN03455808	GCA_001191135.1	KSU	1999	USA	USA
LGZH01000017.1	SAMN03455809	GCA_001191205.1	KSU	1999	USA	USA
LGZJ01000009.1	SAMN03455801	GCA_001191275.1	KSU	1999	USA	USA
LGZW01000041.1	SAMN03455796	GCA_001191315.1	KSU	1999	USA	USA
LGZX01000015.1	SAMN03455810	GCA_001191345.1	KSU	1999	USA	USA
LGZZ01000089.1	SAMN03455792	GCA_001191375.1	KSU	1999	USA	USA
QFSU01000065.1	SAMN09097275	GCA_003255105.1	Institute for Hygiene	2000	Germany	Germany
CP031912.1	SAMN08768106	GCA_005037805.2	SAMN08768106	2000	Canada	Canada
QMHY01000035.1	SAMN09488339	GCA_003293955.1	O111:NM	2000	Canada	Homo sapiens
RRDI01000037.1	SAMN08796983	GCA_005046525.1	Canada:Ontario	2000	Canada	FWSEC0034
RREB01000032.1	SAMN08797002	GCA_005046765.1	Canada:Ontario	2000	Canada	FWSEC0055
RRDJ01000038.1	SAMN08796984	GCA_005045995.1	Switzerland	2000	Switzerland	FWSEC0035
CP038305.1	SAMN05360230	GCA_013167315.1	SAMN05360230	2000	USA	USA
CP038324.1	SAMN05360232	GCA_013167435.1	SAMN05360232	2000	USA	USA
CP038328.1	SAMN05360231	GCA_013167455.1	SAMN05360231	2000	USA	USA
CP038287.1	SAMN05360243	GCA_013167175.1	SAMN05360243	2000	USA	USA
CP038290.1	SAMN05360242	GCA_013167195.1	SAMN05360242	2000	USA	USA
CP038300.1	SAMN05360237	GCA_013167275.1	SAMN05360237	2000	USA	USA
CP038302.1	SAMN05360235	GCA_013167295.1	SAMN05360235	2000	USA	USA
NWAM01000040.1	SAMN07488857	GCA_002319235.1	USDA ARS Eastern Regional Research Center	2000	USA	not collected
NWAH01000001.1	SAMN07488862	GCA_002319485.1	USDA ARS Eastern Regional Research Center	2000	USA	not collected
QAFE01000007.1	SAMN08810288	GCA_004767045.1	USDA ARS Eastern Regional Research Center	2000	USA	not collected
NWAJ01000043.1	SAMN07488860	GCA_002319135.1	USDA ARS Eastern Regional Research Center	2000	USA	not collected
NWAL01000055.1	SAMN07488858	GCA_002319595.1	USDA ARS Eastern Regional Research Center	2000	USA	not collected
QAFI01000063.1	SAMN08810292	GCA_004766675.1	USDA ARS Eastern Regional Research Center	2000	USA	not collected
NWAP01000003.1	SAMN07488854	GCA_002319525.1	USDA ARS Eastern Regional Research Center	2000	USA	not collected
QAFF01000037.1	SAMN08810289	GCA_004767015.1	USDA ARS Eastern Regional Research Center	2000	USA	not collected
NWAN01000033.1	SAMN07488856	GCA_002319695.1	USDA ARS Eastern Regional Research Center	2000	USA	not collected
PYQX01000027.1	SAMN08668640	GCA_003027765.1	U.S. Geological Survey National Wildlife Health Center	2000	USA	missing
NWAK01000006.1	SAMN07488859	GCA_002319195.1	USDA ARS Eastern Regional Research Center	2000	USA	not collected
QAFG01000027.1	SAMN08810290	GCA_004766685.1	USDA ARS Eastern Regional Research Center	2000	USA	not collected
QAFU01000028.1	SAMN08810304	GCA_004766565.1	USDA ARS Eastern Regional Research Center	2000	USA	not collected
QAFS01000009.1	SAMN08810302	GCA_004766575.1	USDA ARS Eastern Regional Research Center	2000	USA	not collected
QAFQ01000008.1	SAMN08810300	GCA_004766595.1	USDA ARS Eastern Regional Research Center	2000	USA	not collected
QAFP01000008.1	SAMN08810299	GCA_004766605.1	USDA ARS Eastern Regional Research Center	2000	USA	not collected
QAFT01000009.1	SAMN08810303	GCA_004766845.1	USDA ARS Eastern Regional Research Center	2000	USA	not collected
QAFR01000029.1	SAMN08810301	GCA_004766865.1	USDA ARS Eastern Regional Research Center	2000	USA	not collected
QAFO01000008.1	SAMN08810298	GCA_004766925.1	USDA ARS Eastern Regional Research Center	2000	USA	not collected
QAFN01000030.1	SAMN08810297	GCA_004766935.1	USDA ARS Eastern Regional Research Center	2000	USA	not collected
RRPM01000021.1	SAMN08797317	GCA_005040005.1	Canada:Ontario	2001	Canada	Canada
RRDU01000024.1	SAMN08796995	GCA_005046415.1	Canada	2001	Canada	FWSEC0048
RRDB01000045.1	SAMN08796976	GCA_005046665.1	Canada:Ontario	2001	Canada	FWSEC0027
LFZJ01000012.1	SAMN03265484	GCA_001264215.1	National Institute for Health and Welfare	2001	Finland	diarrhea
CP027394.1	SAMN06173362	GCA_002983645.1	USAMRIID &lt; Bundeswehr Inst. Microbiology	2001	Germany	Not Applicable
AFPS01000009.1	SAMN02470246	GCA_000221065.2	HUSEC&lt;DEU&gt;:041	2001	Germany	Germany: Cologne
AP018796.1	SAMD00129666	GCA_003966425.1	2001	2001	Japan	Japan
AZBZ01001209.1	SAMN02469307	GCA_000506825.1	ATCC BAA-2209	2001	missing
JYKT01000057.1	SAMN03340667	GCA_000966935.1	SAMN03340667	2001	Norway	Norway
CP009050.1	SAMN02928551	GCA_003433275.1	2001	2001	Soth Korea
RRDQ01000050.1	SAMN08796991	GCA_005045975.1	Switzerland	2001	Switzerland	FWSEC0044
RRDC01000042.1	SAMN08796977	GCA_005046615.1	Switzerland	2001	Switzerland	FWSEC0028
NWAQ01000034.1	SAMN07488853	GCA_002319615.1	USDA ARS Eastern Regional Research Center	2001	USA	not collected
NWAI01000055.1	SAMN07488861	GCA_002319165.1	USDA ARS Eastern Regional Research Center	2001	USA	not collected
NWAO01000004.1	SAMN07488855	GCA_002319475.1	USDA ARS Eastern Regional Research Center	2001	USA	not collected
QESE01000020.1	SAMN09011723	GCA_004664425.1	Nora L. Padola	2001	Argentina	Healthy
BJPC01000109.1	SAMD00166598	GCA_008633565.1	2001	2001	Japan	Japan
LGZP01000001.1	SAMN03455832	GCA_001191215.1	PENN STATE	2001	USA	USA:KS
CP029692.1	SAMN09278797	GCA_003203755.1	South Dakota Department of Health	2001	USA	bloody diarrhea
CP031922.1	SAMN08768102	GCA_005037725.2	SAMN08768102	2002	Canada	Canada
RRDK01000035.1	SAMN08796985	GCA_005045955.1	Canada:Ontario	2002	Canada	FWSEC0036
AYRW01000043.1	SAMN02469309	GCA_000508385.1	ATCC BAA-2219	2002	missing
RRDL01000037.1	SAMN08796986	GCA_005046505.1	Switzerland	2002	Switzerland	FWSEC0039
CP038402.1	SAMN05360196	GCA_013168055.1	SAMN05360196	2002	USA	USA
CP038284.1	SAMN05360245	GCA_013167155.1	SAMN05360245	2002	USA	USA
CP038292.1	SAMN05360240	GCA_013167235.1	SAMN05360240	2002	USA	USA
CP038333.1	SAMN05360221	GCA_013167475.1	SAMN05360221	2002	USA	USA
CP038414.1	SAMN05360191	GCA_013168135.1	SAMN05360191	2002	USA	USA
AKLV01000003.1	SAMN02435921	GCA_000267145.1	TW10246	2002	USA
AKLW01000006.1	SAMN02435981	GCA_000267165.1	TW11039	2002	USA
CP015023.1	SAMN04202539	GCA_001612495.1	SRCC 1675	2002	USA	Oct-2002
CP040305.1	SAMN11633027	GCA_009431955.1	not applicable	2002	USA	cattle
CP018252.1	SAMN05544760	GCA_001890285.1	IPRAVE Consortium	2002	UK	missing
CP018247.1	SAMN05544762	GCA_001890305.1	IPRAVE Consortium	2002	UK	missing
CP018250.1	SAMN05544761	GCA_001890345.1	IPRAVE Consortium	2002	UK	missing
CP039834.1	SAMN05360216	GCA_013343595.1	USMARC	2002	USA	missing
CP040107.1	SAMN05360217	GCA_013343635.1	USMARC	2002	USA	missing
CP012802.1	SAMN04103124	GCA_001307215.1	derived from CIP 106327 (Collection de l'Institute Pasteur)	2003	France	2003
CP031910.1	SAMN08768107	GCA_005037715.2	SAMN08768107	2003	Canada	Canada
CP031919.1	SAMN08768103	GCA_005037815.2	SAMN08768103	2003	Canada	Canada
NWSF01000043.1	SAMN05504942	GCA_002531515.1	not applicable	2003	Canada	O26:H11
NWRU01000051.1	SAMN05504941	GCA_002531525.1	not applicable	2003	Canada	O26:H11
NWRC01000039.1	SAMN04900923	GCA_002530945.1	OLC0634	2003	Canada	not applicable
NWRD01000038.1	SAMN04900922	GCA_002530955.1	OLC0633	2003	Canada	not applicable
NWRE01000035.1	SAMN04900921	GCA_002530975.1	OLC0632	2003	Canada	not applicable
NWRG01000068.1	SAMN04900919	GCA_002531015.1	OLC0630	2003	Canada	not applicable
NWRF01000075.1	SAMN04900920	GCA_002531025.1	OLC0631	2003	Canada	not applicable
NWRH01000070.1	SAMN04900918	GCA_002531035.1	OLC0629	2003	Canada	not applicable
NWRP01000073.1	SAMN04900910	GCA_002531205.1	OLC0456	2003	Canada	not applicable
CP017444.1	SAMN04447624	GCA_001753485.1	T. M. Arthur	2003	Canada	not collected
AEXD01000028.1	SAMN00792436	GCA_000194575.2	STEC_7v	2003	Denmark	Denmark: WHO Reference Center
AYOF01000036.1	SAMN02469306	GCA_000508365.1	ATCC BAA-2196	2003	missing
CP012693.1	SAMN04026657	GCA_001721125.1	Korea Center for Disease Control and Prevention	2003	South Korea	Not reported
CP042981.1	SAMN12302750	GCA_009873415.1	NCCP:14539	2003	South Korea	Homo sapiens
CP042982.1	SAMN12302764	GCA_009873435.1	NCCP:14540	2003	South Korea	Homo sapiens
CP017442.1	SAMN04447636	GCA_001753565.1	T. M. Arthur	2003	USA	not collected
CP014583.1	SAMN02688212	GCA_001721225.1	CFSAN004176	2003	USA	missing
AKLY01000005.1	SAMN02435927	GCA_000267065.1	TW09109	2003	USA
AKLZ00000000.1	SAMN02435922	GCA_000267585.2	TW09195	2003	USA
AKLX00000000.1	SAMN02435952	GCA_000267605.2	TW09098	2003	USA
CP017440.1	SAMN04447623	GCA_001753545.1	T. M. Arthur	2003	USA	not collected
CP017434.1	SAMN04447635	GCA_001753445.1	T. M. Arthur	2003	USA	not collected
CP017436.1	SAMN04447629	GCA_001753465.1	T. M. Arthur	2003	USA	not collected
CP017438.1	SAMN04447630	GCA_001753505.1	T. M. Arthur	2003	USA	not collected
CP017446.1	SAMN04447632	GCA_001753525.1	T. M. Arthur	2003	USA	not collected
QERK01000022.1	SAMN09011743	GCA_004661505.1	Roberto Vidal	2003	Chile	Healthy
QERQ01000029.1	SAMN09011737	GCA_004661515.1	Roberto Vidal	2003	Chile	Healthy
QERL01000039.1	SAMN09011742	GCA_004661535.1	Roberto Vidal	2003	Chile	Healthy
QERM01000012.1	SAMN09011741	GCA_004661545.1	Roberto Vidal	2003	Chile	Healthy
QERN01000025.1	SAMN09011740	GCA_004661595.1	Roberto Vidal	2003	Chile	Healthy
QERP01000020.1	SAMN09011738	GCA_004661635.1	Roberto Vidal	2003	Chile	Healthy
QERT01000026.1	SAMN09011734	GCA_004661645.1	Roberto Vidal	2003	Chile	Blodody Diarrhea
QERY01000027.1	SAMN09011729	GCA_004664225.1	Roberto Vidal	2003	Chile	Blodody Diarrhea
QERS01000026.1	SAMN09011735	GCA_004664235.1	Roberto Vidal	2003	Chile	Blodody Diarrhea
QESR01000037.1	SAMN09011710	GCA_004664245.1	Roberto Vidal	2003	Chile	Healthy
QERU01000028.1	SAMN09011733	GCA_004664255.1	Roberto Vidal	2003	Chile	Blodody Diarrhea
QERZ01000027.1	SAMN09011728	GCA_004664325.1	Roberto Vidal	2003	Chile	Blodody Diarrhea
QESC01000003.1	SAMN09011725	GCA_004664385.1	Roberto Vidal	2003	Chile	Healthy
QESI01000008.1	SAMN09011719	GCA_004664515.1	Roberto Vidal	2003	Chile	Healthy
QESM01000028.1	SAMN09011715	GCA_004664585.1	Roberto Vidal	2003	Chile	Healthy
QESQ01000001.1	SAMN09011711	GCA_004664665.1	Roberto Vidal	2003	Chile	Healthy
BJPD01000140.1	SAMD00166599	GCA_008633585.1	2003	2003	Japan	Japan
CP032789.1	SAMN10177969	GCA_008925965.1	Not collected	2003	New Zealand	Not collected
CP032791.1	SAMN10177968	GCA_008926085.1	Not collected	2003	New Zealand	Not collected
VODH01000138.1	SAMN12290400	GCA_007846545.1	missing	2003	USA	missing
CP028683.1	SAMN08773024	GCA_005222285.1	2003	2003	USA	Escherichia coli - STEC
CP028690.1	SAMN08773021	GCA_005222305.1	2003	2003	USA	Escherichia coli - STEC
CP028693.1	SAMN08773020	GCA_005222325.1	2003	2003	USA	Escherichia coli - STEC
CP028698.1	SAMN08773018	GCA_005222345.1	2003	2003	USA	Escherichia coli - STEC
CP028700.1	SAMN08773017	GCA_005222365.1	2003	2003	USA	Escherichia coli - STEC
CP028685.1	SAMN08773023	GCA_005222405.1	2003	2003	USA	Escherichia coli - STEC
CP028687.1	SAMN08773022	GCA_005222425.1	2003	2003	USA	Escherichia coli - STEC
CP028695.1	SAMN08773019	GCA_005222445.1	2003	2003	USA	Escherichia coli - STEC
QFSJ01000288.1	SAMN09097264	GCA_003255625.1	Institute for Hygiene	2004	Germany	Germany
CP031908.1	SAMN08768108	GCA_005037795.2	SAMN08768108	2004	Canada	Canada
CP024056.1	SAMN07767837	GCA_002863665.1	Haiqing Sheng	2004	Canada	53.9333 N 116.5765 W
RRDM01000030.1	SAMN08796987	GCA_005046485.1	Canada	2004	Canada	FWSEC0040
CP031892.1	SAMN08768112	GCA_005171095.1	Canada:Ontario	2004	Canada	Domesticated
QAFK01000032.1	SAMN08810294	GCA_004766955.1	USDA ARS Meat Animal Research Center	2004	New Zealand	not collected
JZDU01000020.1	SAMN03340668	GCA_000965545.1	Norway	2004	Norway	2004
JZDV01000190.1	SAMN03340669	GCA_000965575.1	Norway	2004	Norway	2004
NWAG01000003.1	SAMN07488863	GCA_002319415.1	USDA ARS Meat Animal Research Center	2004	Uruguay	not collected
CP023673.1	SAMN07716515	GCA_002863885.1	Haiqing Sheng	2004	USA	ID
CP024618.1	SAMN07806871	GCA_002863685.1	Haiqing Sheng	2004	USA	WA
CP014670.1	SAMN02688214	GCA_001721205.1	CFSAN004177	2004	USA	missing
AKMA01000001.1	SAMN02435953	GCA_000267185.1	TW10119	2004	USA
ASHH01000100.1	SAMN06677852	GCA_002111485.1	stool	2004	China
QFSK01000573.1	SAMN09097265	GCA_003255245.1	Institute for Hygiene	2005	Germany	Germany
QRFN01000037.1	SAMN09758572	GCA_004745695.1	Division of Clinical Microbiology	2005	Sweden	Karolinska University Hospital
RRES01000001.1	SAMN08797019	GCA_005045475.1	Denmark: Hovedstaden	2005	Canada	FWSEC0073
RRER01000045.1	SAMN08797018	GCA_005045505.1	Denmark: Hovedstaden	2005	Canada	FWSEC0072
CP031916.1	SAMN08768104	GCA_005037845.2	Canada:Nova Scotia	2005	Canada	FWSEC0003
RREU01000025.1	SAMN08797021	GCA_005045445.1	Canada: Nova Scotia	2005	Canada	Canada
LCWU01000024.1	SAMN03610675	GCA_001006425.1	SAMN03610675	2005	missing	missing
QAFJ01000022.1	SAMN08810293	GCA_004766965.1	USDA ARS Meat Animal Research Center	2005	Uruguay	not collected
NWAF01000030.1	SAMN07488864	GCA_002319185.1	USDA ARS Meat Animal Research Center	2005	Uruguay	not collected
BJPE01000080.1	SAMD00166600	GCA_008633605.1	2005	2005	Japan	Japan
LQTO01000191.1	SAMN03922969	GCA_001520315.1	Vance Fowler	2005	USA	Bloodstream infection
RICC01000007.1	SAMN10368187	GCA_003719795.1	Colorado State University	2005	USA	Kansas City
SCKH01000001.1	SAMN10368181	GCA_004100305.1	Colorado State University	2005	USA	Rectal fecal grab samples from a commercial feedlot
QFRZ01000011.1	SAMN09097254	GCA_003255655.1	National Reference Laboratory for E. coli and Shigella	2006	Czech Republic	Czech Republic
QFSV01000121.1	SAMN09097276	GCA_003255095.1	Institute for Hygiene	2006	Germany	Germany
QFSL01000026.1	SAMN09097266	GCA_003255195.1	Institute for Hygiene	2006	Germany	Germany
RREV01000020.1	SAMN08797022	GCA_005045795.1	Canada: Prince Edward Island	2006	Canada	Canada
RREW01000018.1	SAMN08797023	GCA_005045415.1	Denmark: Hovedstaden	2006	Canada	FWSEC0077
RREX01000045.1	SAMN08797024	GCA_005045435.1	Denmark: Hovedstaden	2006	Canada	FWSEC0078
RREY01000029.1	SAMN08797025	GCA_005045425.1	Canada: Nova Scotia	2006	Canada	Canada
LMXL01000098.1	SAMN04235870	GCA_001440045.1	Staji Hamid	2006	Iran	diarrhea
AZCA01000035.1	SAMN02469308	GCA_000506845.1	ATCC BAA-2215	2006	missing
JZDW01000058.1	SAMN03340670	GCA_000965625.1	SAMN03340670	2006	Norway	Norway
AKMG00000000.1	SAMN02435955	GCA_000267365.2	EC4422	2006	USA
AKMF00000000.1	SAMN02435984	GCA_000267385.2	EC4421	2006	USA
AKMC00000000.1	SAMN02435954	GCA_000267445.2	EC4196	2006	USA
AKMB00000000.1	SAMN02435928	GCA_000267465.2	EC4203	2006	USA
SDVX01000001.1	SAMN10840550	GCA_004137365.1	cattle	2006	USA	Rectal fecal grab samples from finishing cattle in a commercial feedlot
NWAE01000003.1	SAMN07488865	GCA_002319155.1	USDA ARS Meat Animal Research Center	2006	USA	not collected
AOTB01000001.1	SAMN05001778	GCA_002806795.1	2006	2006	USA
AKMM00000000.1	SAMN02435931	GCA_000267245.2	EC4448	2006	USA
AKML00000000.1	SAMN02435975	GCA_000267265.2	EC4437	2006	USA
AKMK00000000.1	SAMN02435985	GCA_000267285.2	EC4436	2006	USA
AKMJ00000000.1	SAMN02435930	GCA_000267305.2	EC4439	2006	USA
AKMI00000000.1	SAMN02435929	GCA_000267325.1	EC4402	2006	USA
AKMH00000000.1	SAMN02435923	GCA_000267345.2	EC4013	2006	USA
AKME00000000.1	SAMN02435983	GCA_000267405.2	TW14301	2006	USA
AKMD00000000.1	SAMN02435982	GCA_000267425.2	TW14313	2006	USA
JHNJ01000031.1	SAMN02352909	GCA_000617425.1	missing	2006	USA	stool
JHNH01000056.1	SAMN02352911	GCA_000617645.2	missing	2006	USA	stool
JHNG01000065.1	SAMN02352912	GCA_000617705.2	missing	2006	USA	stool
JHNE01000058.1	SAMN02352914	GCA_000617725.2	missing	2006	USA	stool
QAFB01000009.1	SAMN08810285	GCA_004766695.1	USDA ARS Meat Animal Research Center	2006	USA	not collected
QAFC01000010.1	SAMN08810286	GCA_004767025.1	USDA ARS Meat Animal Research Center	2006	USA	not collected
QAFL01000021.1	SAMN08810295	GCA_004766945.1	USDA ARS Meat Animal Research Center	2006	USA	not collected
AOMX01000001.1	SAMN05001776	GCA_002806745.1	2006	2006	USA
CP015229.1	SAMN02808332	GCA_001677475.1	missing	2006	USA	missing
CP028614.1	SAMN08773048	GCA_005221605.1	2006	2006	USA	Escherichia coli - STEC
CP028626.1	SAMN08773044	GCA_005221625.1	2006	2006	USA	Escherichia coli - STEC
CP028629.1	SAMN08773043	GCA_005221645.1	2006	2006	USA	Escherichia coli - STEC
CP028632.1	SAMN08773042	GCA_005221665.1	2006	2006	USA	Escherichia coli - STEC
CP028635.1	SAMN08773041	GCA_005221685.1	2006	2006	USA	Escherichia coli - STEC
CP028638.1	SAMN08773040	GCA_005221705.1	2006	2006	USA	Escherichia coli - STEC
CP028641.1	SAMN08773039	GCA_005221725.1	2006	2006	USA	Escherichia coli - STEC
CP028647.1	SAMN08773037	GCA_005221745.1	2006	2006	USA	Escherichia coli - STEC
CP028650.1	SAMN08773036	GCA_005221765.1	2006	2006	USA	Escherichia coli - STEC
CP028652.1	SAMN08773035	GCA_005221785.1	2006	2006	USA	Escherichia coli - STEC
CP028659.1	SAMN08773032	GCA_005221805.1	2006	2006	USA	Escherichia coli - STEC
CP028668.1	SAMN08773029	GCA_005221825.1	2006	2006	USA	Escherichia coli - STEC
CP028671.1	SAMN08773028	GCA_005221865.1	2006	2006	USA	Escherichia coli - STEC
CP028617.1	SAMN08773047	GCA_005221925.1	2006	2006	USA	Escherichia coli - STEC
CP028620.1	SAMN08773046	GCA_005221945.1	2006	2006	USA	Escherichia coli - STEC
CP028623.1	SAMN08773045	GCA_005221965.1	2006	2006	USA	Escherichia coli - STEC
CP028644.1	SAMN08773038	GCA_005221985.1	2006	2006	USA	Escherichia coli - STEC
CP028654.1	SAMN08773034	GCA_005222005.1	2006	2006	USA	Escherichia coli - STEC
CP028656.1	SAMN08773033	GCA_005222025.1	2006	2006	USA	Escherichia coli - STEC
CP028662.1	SAMN08773031	GCA_005222045.1	2006	2006	USA	Escherichia coli - STEC
CP028665.1	SAMN08773030	GCA_005222065.1	2006	2006	USA	Escherichia coli - STEC
CP028677.1	SAMN08773026	GCA_005222265.1	2006	2006	USA	Escherichia coli - STEC
CP028680.1	SAMN08773025	GCA_005222385.1	2006	2006	USA	Escherichia coli - STEC
QFSC01000196.1	SAMN09097257	GCA_003255265.1	National Reference Laboratory for E. coli and Shigella	2007	Czech Republic	Czech Republic
QFSM01000335.1	SAMN09097267	GCA_003255355.1	Institute for Hygiene	2007	Germany	Germany
NWSE01000032.1	SAMN05504943	GCA_002531475.1	not applicable	2007	Canada	O145:NM
JYIO01000018.1	SAMN03342207	GCA_000935075.1	Homo sapiens	2007	Canada	This genome is a nalidixic acid resistant mutant derived from ATCC 35150
NWQZ01000040.1	SAMN04900926	GCA_002530865.1	OLC0715	2007	Canada	not applicable
NWRA01000038.1	SAMN04900925	GCA_002530935.1	OLC0714	2007	Canada	not applicable
RRFC01000021.1	SAMN08797029	GCA_005045735.1	Denmark: Hovedstaden	2007	Canada	FWSEC0083
RRFB01000046.1	SAMN08797028	GCA_005045775.1	Denmark: Hovedstaden	2007	Canada	FWSEC0082
QAFM01000042.1	SAMN08810296	GCA_004766625.1	USDA ARS Meat Animal Research Center	2007	USA	not collected
AKLI01000001.1	SAMN02435925	GCA_000267085.1	PA22	2007	USA
AKMQ00000000.1	SAMN02435978	GCA_000267205.2	EC1863	2007	USA
AKLL00000000.1	SAMN02435926	GCA_000267765.2	PA28	2007	USA
AKLK00000000.1	SAMN02435917	GCA_000267785.2	PA25	2007	USA
AKLH00000000.1	SAMN02435916	GCA_000267825.2	PA15	2007	USA
AKLG00000000.1	SAMN02435936	GCA_000267845.2	PA14	2007	USA
AKLF00000000.1	SAMN02435935	GCA_000267865.2	PA10	2007	USA
AKLE00000000.1	SAMN02435989	GCA_000267885.2	PA9	2007	USA
AKLD00000000.1	SAMN02435988	GCA_000267905.2	PA5	2007	USA
AKLC00000000.1	SAMN02435987	GCA_000267925.2	PA3	2007	USA
QERJ01000021.1	SAMN09011744	GCA_004661495.1	Nora L. Padola	2007	Argentina	not applicable
BJOZ01000136.1	SAMD00166595	GCA_008633505.1	2007	2007	Japan	Japan
QERW01000022.1	SAMN09011731	GCA_004664265.1	Jorge Blanco	2007	Spain	Diarrhea
QERX01000019.1	SAMN09011730	GCA_004664315.1	Jorge Blanco	2007	Spain	Diarrhea
AGTD01000001.1	SAMN02471895	GCA_000220005.2	porcine	2007	USA
LGZQ01000060.1	SAMN03455834	GCA_001191105.1	KDHE	2007	USA	USA
LGZE01000091.1	SAMN03455862	GCA_001191185.1	KDHE	2007	USA	USA
QFRY01000083.1	SAMN09097253	GCA_003255705.1	National Reference Laboratory for E. coli and Shigella	2008	Czech Republic	Czech Republic
QFSZ01000116.1	SAMN09097280	GCA_003255085.1	Institute for Hygiene	2008	Germany	Germany
QFSW01000177.1	SAMN09097277	GCA_003255345.1	Institute for Hygiene	2008	Germany	Germany
QFSI01000563.1	SAMN09097263	GCA_003255405.1	Institute for Hygiene	2008	Germany	Germany
QFTC01000419.1	SAMN09097283	GCA_003255475.1	Institute for Hygiene	2008	Germany	Germany
QFSX01000575.1	SAMN09097278	GCA_003255545.1	Institute for Hygiene	2008	Germany	Germany
LFZI01000019.1	SAMN03265485	GCA_001264195.1	University of Ouagadougou and National Institute for Health and Welfare	2008	Burkina Faso	not applicable
LMBK01000058.1	SAMN04161565	GCA_001455035.2	cattle	2008	France	Animal feces
LMBJ01000503.1	SAMN04161564	GCA_001455025.1	cattle	2008	France	Animal feces
CP016828.1	SAMN05520965	GCA_002214745.2	Korea Center for Disease Control and Prevention	2008	South Korea: Gyeonggi-do	Not reported
CP015244.1	SAMN04623227	GCA_002716885.1	USDA ARS	2008	USA	California
NWVQ01000009.1	SAMN07679721	GCA_002379235.1	feces	2008	USA	O113:H21
NWVR01000001.1	SAMN07679720	GCA_002379265.1	feces	2008	USA	O113:H21
NWVS01000061.1	SAMN07679719	GCA_002379285.1	water	2008	USA	O113:H21
AKLS00000000.1	SAMN02435979	GCA_000267645.2	PA42	2008	USA
AKLP00000000.1	SAMN02435919	GCA_000267685.2	PA39	2008	USA
AKLO00000000.1	SAMN02435990	GCA_000267705.2	PA33	2008	USA
AKLN00000000.1	SAMN02435951	GCA_000267725.2	PA32	2008	USA
AKLM00000000.1	SAMN02435918	GCA_000267745.2	PA31	2008	USA
JHKX01000013.1	SAMN02352921	GCA_000616625.1	missing	2008	USA	stool
JHKW01000005.1	SAMN02352922	GCA_000616645.2	missing	2008	USA	stool
JHKU01000016.1	SAMN02352924	GCA_000616685.2	missing	2008	USA	stool
JHHI01000093.1	SAMN02352925	GCA_000619665.1	missing	2008	USA	stool
JHHH01000001.1	SAMN02352926	GCA_000619685.2	missing	2008	USA	stool
JHLU01000076.1	SAMN02353025	GCA_000632675.2	missing	2008	USA	stool
ADUQ01000082.1	SAMN00792455	GCA_000188835.2	OK1180	2008	USA	USA: Oklahoma
QESH01000020.1	SAMN09011720	GCA_004664495.1	Nora L. Padola	2008	Argentina	Healthy
JABUQF010000010.1	SAMN14087243	GCA_013413035.1	UZ Brussel	2008	Belgium	diarrhea
JABUQE010000011.1	SAMN14087242	GCA_013413115.1	UZ Brussel	2008	Belgium	diarrhea
BJQM01000172.1	SAMD00166634	GCA_008634465.1	2008	2008	Japan	Japan
CP017669.1	SAMN04040761	GCA_001865295.1	stool	2008	USA
QFSG01000329.1	SAMN09097261	GCA_003255255.1	National Reference Laboratory for E. coli and Shigella	2009	Czech Republic	Czech Republic
QFSF01000151.1	SAMN09097260	GCA_003255425.1	National Reference Laboratory for E. coli and Shigella	2009	Czech Republic	Czech Republic
QFTB01000008.1	SAMN09097282	GCA_003255115.1	Institute for Hygiene	2009	Germany	Germany
QFSN01000126.1	SAMN09097268	GCA_003255335.1	Institute for Hygiene	2009	Germany	Germany
QRFM01000002.1	SAMN09758573	GCA_004745745.1	Division of Clinical Microbiology	2009	Sweden	Karolinska University Hospital
LAZD01000133.1	SAMN03470769	GCA_000978815.1	INTA	2009	Argentina	La Pampa
RRFH01000027.1	SAMN08797034	GCA_005045285.1	Denmark: Hovedstaden	2009	Canada	FWSEC0088
RRFK01000030.1	SAMN08797038	GCA_005045685.1	Denmark: Hovedstaden	2009	Canada	FWSEC0092
RRFJ01000070.1	SAMN08797037	GCA_005045715.1	Denmark: Hovedstaden	2009	Canada	FWSEC0091
RRFI01000002.1	SAMN08797035	GCA_005045745.1	Denmark: Hovedstaden	2009	Canada	FWSEC0089
LGBK01000107.1	SAMN03785608	GCA_001281965.1	E09/10	2009	Germany	Dr. Alexander Mellmann
MIWD01000058.1	SAMN05729294	GCA_001748895.1	AF7658-3	2009	Israel	Bos taurus
CP003297.1	SAMN01831189	GCA_000299255.1	Unknown	2009	missing	4
CP044314.1	SAMN12822941	GCA_008761515.1	USDA-ARS-PSM	2009	USA	36 N 119 W
CP028429.1	SAMN08822959	GCA_003288295.1	USDA ARS PSM	2009	USA	California
NWVP01000056.1	SAMN07679722	GCA_002379215.1	feces	2009	USA	O113:H21
NWVN01000077.1	SAMN07679724	GCA_002379295.1	feces	2009	USA	O113:H21
NWVO01000014.1	SAMN07679723	GCA_002379315.1	feces	2009	USA	O113:H21
CP028122.1	SAMN08165042	GCA_003112205.1	USDA ARS PSM	2009	USA	n/a
CP028432.1	SAMN08823043	GCA_003288275.1	USDA ARS PSM	2009	USA	California
QSMX02000006.1	SAMN09761789	GCA_003368495.2	feces	2009	USA	RM10024
QSMU02000002.1	SAMN09761792	GCA_003368465.2	feces	2009	USA	RM10646
QSMV02000001.1	SAMN09761791	GCA_003368475.2	feces	2009	USA	RM10645
QSMW02000001.1	SAMN09761790	GCA_003368525.2	feces	2009	USA	RM10641
QSMT02000002.1	SAMN09761793	GCA_003368565.2	feces	2009	USA	RM10649
QSMQ02000006.1	SAMN09761797	GCA_003368385.2	feces	2009	USA	RM10720
QSMS02000004.1	SAMN09761794	GCA_003368425.2	feces	2009	USA	RM10716
QSMR02000002.1	SAMN09761796	GCA_003368435.2	feces	2009	USA	RM10719
QSMY02000007.1	SAMN09761795	GCA_003370585.2	feces	2009	USA	RM10718
CP042298.1	SAMN12405405	GCA_008065435.1	crow	2009	USA	cell culture
AKMN01000003.1	SAMN02435976	GCA_000267025.1	EC1738	2009	USA
AKMO01000001.1	SAMN02435977	GCA_000267045.1	EC1734	2009	USA
AKMP00000000.1	SAMN02435956	GCA_000267225.2	EC1845	2009	USA
CP028112.1	SAMN08724650	GCA_003112165.1	USDA ARS PSM	2009	USA	California
CP028116.1	SAMN08724651	GCA_003112185.1	USDA ARS PSM	2009	USA	California
CP028110.1	SAMN08724618	GCA_003112145.1	USDA ARS PSM	2009	USA	California
CP028117.1	SAMN08724616	GCA_003112245.1	USDA ARS PSM	2009	USA	California
CP028379.1	SAMN08724661	GCA_003586065.1	USDA ARS PSM	2009	USA	California
JHGS01000087.1	SAMN02352942	GCA_000619005.2	missing	2009	USA	stool
JHGT01000099.1	SAMN02352941	GCA_000619745.2	missing	2009	USA	stool
CP028126.1	SAMN08724660	GCA_003112225.1	USDA ARS PSM	2009	USA	California
CP028381.1	SAMN08724662	GCA_003176855.1	USDA ARS PSM	2009	USA	California
CP022086.2	SAMN06173361	GCA_002209105.2	USAMRIID &lt; CDC-Atlanta	2009	USA	Not Applicable
CP023531.1	SAMN07312445	GCA_002393465.1	USAMRIID &lt; CDC	2009	USA	Not Applicable
LAYW01000294.1	SAMN03470766	GCA_000978845.1	Sep-2009	2009	USA	Rectal swab of live bovine cattle
RRFQ01000024.1	SAMN08797044	GCA_005045135.1	USA	2009	USA	Unknown Specimen Type
RRFN01000001.1	SAMN08797041	GCA_005045215.1	USA	2009	USA	Unknown Specimen Type
RRFG01000026.1	SAMN08797033	GCA_005045225.1	USA	2009	USA	Unknown Specimen Type
RRFP01000026.1	SAMN08797043	GCA_005045235.1	USA	2009	USA	Unknown Specimen Type
RRFF01000022.1	SAMN08797032	GCA_005045315.1	USA	2009	USA	Unknown Specimen Type
RRFO01000024.1	SAMN08797042	GCA_005045645.1	USA	2009	USA	Unknown Specimen Type
QESF01000023.1	SAMN09011722	GCA_004664435.1	Nora L. Padola	2009	Argentina	Healthy
QESN01000032.1	SAMN09011714	GCA_004664605.1	Nora L. Padola	2009	Argentina	Healthy
BJPF01000234.1	SAMD00166601	GCA_008633625.1	2009	2009	Belgium	Belgium
MTXZ01000036.1	SAMN06011363	GCA_004380735.1	2009	2009	Denmark	cell culture
BJPQ01000153.1	SAMD00166612	GCA_008633845.1	2009	2009	Japan	Japan
CP009104.1	SAMN03264844	GCA_000801165.1	USDA-ARS	2009	USA	36.6 N 121.8 W
CP015228.1	SAMN02808333	GCA_001677495.1	missing	2009	USA	missing
CP028607.1	SAMN08773050	GCA_005221885.1	2009	2009	USA	Escherichia coli - STEC
CP028609.1	SAMN08773049	GCA_005221905.1	2009	2009	USA	Escherichia coli - STEC
QFSH01000304.1	SAMN09097262	GCA_003255415.1	National Reference Laboratory for E. coli and Shigella	2010	Czech Republic	Czech Republic
QFTA01000028.1	SAMN09097281	GCA_003255495.1	Institute for Hygiene	2010	Germany	Germany
QFSY01000129.1	SAMN09097279	GCA_003255505.1	Institute for Hygiene	2010	Germany	Germany
NEMK01000028.1	SAMN04420134	GCA_002133425.1	O2:H25	2010	Canada	2010-12-16
NEMC01000030.1	SAMN04420126	GCA_002133435.1	O157:H7	2010	Canada	2010-12-16
NEMG01000028.1	SAMN04420130	GCA_002133445.1	O118:H12	2010	Canada	2010-12-16
NEMH01000019.1	SAMN04420131	GCA_002133455.1	O73:H18	2010	Canada	2010-12-16
NEMP01000020.1	SAMN04420139	GCA_002133505.1	O91:H21	2010	Canada	2010-12-16
NEMT01000008.1	SAMN04420143	GCA_002133515.1	O154:H31	2010	Canada	2010-12-16
NEMU01000026.1	SAMN04420144	GCA_002133535.1	O146:H21	2010	Canada	2010-12-16
NEMD01000028.1	SAMN04420127	GCA_002133835.1	O174:H8	2010	Canada	2010-12-16
NEME01000001.1	SAMN04420128	GCA_002133855.1	O8:K85ab:Hrough	2010	Canada	2010-12-16
NEMI01000016.1	SAMN04420132	GCA_002133905.1	O139:K12:H1	2010	Canada	2010-12-16
NEMF01000016.1	SAMN04420129	GCA_002133915.1	O48:H21	2010	Canada	2010-12-16
NEML01000028.1	SAMN04420135	GCA_002133925.1	O22:H8	2010	Canada	2010-12-16
NEMO01000044.1	SAMN04420138	GCA_002133985.1	O103:H2	2010	Canada	2010-12-16
NEMS01000031.1	SAMN04420142	GCA_002133995.1	O2:H25	2010	Canada	2010-12-16
NEMJ01000047.1	SAMN04420133	GCA_002134275.1	O128ac:H2	2010	Canada	2010-12-16
NEMN01000034.1	SAMN04420137	GCA_002134285.1	O157:H7	2010	Canada	2010-12-16
NEMR01000015.1	SAMN04420141	GCA_002134325.1	O139:H1	2010	Canada	2010-12-16
NEMQ01000044.1	SAMN04420140	GCA_002134335.1	O171:H2	2010	Canada	2010-12-16
NENR01000020.1	SAMN04420167	GCA_002134745.1	O174:H21	2010	Canada	2010-12-16
RRGD01000006.1	SAMN08797058	GCA_005044775.1	Denmark: Hovedstaden	2010	Canada	FWSEC0112
RRGC01000021.1	SAMN08797057	GCA_005045025.1	Denmark: Hovedstaden	2010	Canada	FWSEC0111
RRGF01000040.1	SAMN08797060	GCA_005045565.1	Denmark: Hovedstaden	2010	Canada	FWSEC0114
RRGE01000038.1	SAMN08797059	GCA_005044725.1	Canada: Alberta	2010	Canada	Canada
KB732775.1	SAMN00854634	GCA_000351685.1	2010	2010	Denmark
CP041747.1	SAMN12302771	GCA_009873355.1	Korea National Institute of Health	2010	South Korea	diarrhea
CP008805.1	SAMN02872945	GCA_000730345.1	Roman L. Hruska U.S. Meat Animal Research Center	2010	USA	Clay Center
CP010304.1	SAMN03265100	GCA_000803705.1	Roman L. Hruska U.S. Meat Animal Research Center	2010	USA	Clay Center
CP044312.1	SAMN12822943	GCA_008761475.2	USDA-ARS-PSM	2010	USA	36 N 119 W
NWVM01000045.1	SAMN07679725	GCA_002379205.1	feces	2010	USA	O113:H21
CP044311.1	SAMN12822944	GCA_008761455.2	USDA-ARS-PSM	2010	USA	36 N 119 W
CP050498.1	SAMN14449600	GCA_013357365.1	USDA-ARS-WRRC-PSM	2010	USA	feces
JHFW01000002.1	SAMN02352965	GCA_000615085.1	missing	2010	USA	stool
JHFT01000016.1	SAMN02352968	GCA_000615175.1	missing	2010	USA	stool
JHFS01000037.1	SAMN02352969	GCA_000615225.2	missing	2010	USA	stool
JHFR01000001.1	SAMN02352970	GCA_000615265.1	missing	2010	USA	stool
JHFP01000114.1	SAMN02352972	GCA_000615345.1	missing	2010	USA	stool
JHFN01000037.1	SAMN02352974	GCA_000615415.2	missing	2010	USA	stool
JHFM01000034.1	SAMN02352975	GCA_000615455.2	missing	2010	USA	stool
JHFV01000009.1	SAMN02352966	GCA_000619185.1	missing	2010	USA	stool
JHFL01000033.1	SAMN02352976	GCA_000619205.2	missing	2010	USA	stool
JHFX01000072.1	SAMN02352964	GCA_000622695.2	missing	2010	USA	stool
LHDA01000083.1	SAMN03455838	GCA_001263015.1	missing	2010	USA	missing
LHCV01000005.1	SAMN03455856	GCA_001263035.1	missing	2010	USA	missing
QESD01000022.1	SAMN09011724	GCA_004664415.1	Nora L. Padola	2010	Argentina	Healthy
BJPG01000176.1	SAMD00166602	GCA_008633645.1	2010	2010	Belgium	Belgium
BJPH01000096.1	SAMD00166603	GCA_008633665.1	2010	2010	Belgium	Belgium
BJPI01000147.1	SAMD00166604	GCA_008633685.1	2010	2010	Belgium	Belgium
BJPP01000203.1	SAMD00166611	GCA_008633825.1	2010	2010	Belgium	Belgium
BIDY01000006.1	SAMD00148635	GCA_005400345.1	2010	2010	France	France
BIDZ01000024.1	SAMD00148636	GCA_005400465.1	2010	2010	France	France
BJPR01000135.1	SAMD00166613	GCA_008633885.1	2010	2010	Japan	Japan
BJPW01000064.1	SAMD00166618	GCA_008634145.1	2010	2010	Japan	Japan
JZSD01000568.1	SAMN03394618	GCA_000953765.1	Scottish E. coli reference laboratory	2010	UK	Intestinal disease
LDDK01000044.1	SAMN03455814	GCA_001012015.1	KDHE	2010	USA	USA:KS
LDDR01000045.1	SAMN03455803	GCA_001012195.1	KDHE	2010	USA	USA:KS
LDDJ01000039.1	SAMN03455816	GCA_001012315.1	KDHE	2010	USA	USA:KS
LDDI01000071.1	SAMN03455817	GCA_001012335.1	KSU	2010	USA	USA
LDDD01000074.1	SAMN03455830	GCA_001012405.1	KDHE	2010	USA	USA:KS
LDDC01000063.1	SAMN03455841	GCA_001012445.1	KDHE	2010	USA	USA:KS
LGZG01000082.1	SAMN03455855	GCA_001191265.1	KDHE	2010	USA	USA
LGZL01000101.1	SAMN03455839	GCA_001191395.1	KDHE	2010	USA	USA
LGZK01000091.1	SAMN03455813	GCA_001191425.1	KDHE	2010	USA	USA:KS
LGZU01000122.1	SAMN03455835	GCA_001191435.1	KDHE	2010	USA	USA:NE
LGZS01000086.1	SAMN03455840	GCA_001191465.1	KDHE	2010	USA	USA:KS
LGZT01000024.1	SAMN03455815	GCA_001191505.1	KDHE	2010	USA	USA:KS
JHEZ01000025.1	SAMN02693810	GCA_000695175.1	2010	2010	USA
RROA01000057.1	SAMN08797275	GCA_005041475.1	Canada:Ontario	2011	Canada	Canada
RRIA01000034.1	SAMN08797107	GCA_005044025.1	Canada: Alberta	2011	Canada	Canada
RRHP01000015.1	SAMN08797096	GCA_005044215.1	Canada: Alberta	2011	Canada	Canada
RRHM01000038.1	SAMN08797093	GCA_005044225.1	Canada: Alberta	2011	Canada	Canada
RRHL01000042.1	SAMN08797092	GCA_005044275.1	Canada: Alberta	2011	Canada	Canada
RROB01000029.1	SAMN08797276	GCA_005040435.1	Canada:Ontario	2011	Canada	Canada
RRJH01000028.1	SAMN08797148	GCA_005043235.1	Canada:Ontario	2011	Canada	FWSEC0265
RRJG01000040.1	SAMN08797147	GCA_005043245.1	Canada:Ontario	2011	Canada	FWSEC0264
RRJC01000038.1	SAMN08797143	GCA_005043265.1	Canada:Ontario	2011	Canada	FWSEC0260
RRJE01000027.1	SAMN08797145	GCA_005043285.1	Canada:Ontario	2011	Canada	FWSEC0262
RRJB01000014.1	SAMN08797142	GCA_005043305.1	Canada:Ontario	2011	Canada	FWSEC0259
RRJA01000033.1	SAMN08797141	GCA_005043335.1	Canada:Ontario	2011	Canada	FWSEC0258
RRJF01000017.1	SAMN08797146	GCA_005043675.1	Canada:Ontario	2011	Canada	FWSEC0263
RRJD01000034.1	SAMN08797144	GCA_005043695.1	Canada:Ontario	2011	Canada	FWSEC0261
RRIZ01000018.1	SAMN08797140	GCA_005043715.1	Canada:Ontario	2011	Canada	FWSEC0257
JRKE01000003.1	SAMN03075177	GCA_000947975.1	Alexander Mellmann	2011	Germany	Unkonwn
JRLN01000074.1	SAMN03075188	GCA_000947995.1	Alexander Mellmann	2011	Germany	Unknown
JRKF01000023.1	SAMN03075216	GCA_000948055.1	Alexander Mellmann	2011	Germany	Hemolytic-Uremic syndrome
CP031902.1	SAMN08768110	GCA_005014075.1	Germany	2011	Germany	Clinical: Human (Homo sapiens)
AP019761.1	SAMD00172295	GCA_007990655.1	May-2011	2011	Japan	Japan
JZDX01000061.1	SAMN03340671	GCA_000965635.1	SAMN03340671	2011	Norway	Norway
JPQG01000002.1	SAMN02911890	GCA_000736735.1	2011-06-01	2011	Switzerland	48
LPZF01000175.1	SAMN04338492	GCA_001572405.1	USA	2011	USA	10-Jul-2011
JUDO00000000.1	SAMN03177617	GCA_000797735.1	not applicable	2011	USA	not applicable
JUDF00000000.1	SAMN03177631	GCA_000798195.1	not applicable	2011	USA	not applicable
JWZR00000000.1	SAMN03177615	GCA_000819375.1	not applicable	2011	USA	not applicable
CP015240.1	SAMN04851092	GCA_001644725.1	missing	2011	USA	Homo sapiens
LXPF01000004.1	SAMN04851093	GCA_001645225.1	missing	2011	USA	Homo sapiens
JASU01000001.1	SAMN02353022	GCA_000703345.1	missing	2011	USA	stool
JASV01000007.1	SAMN02353031	GCA_000703365.1	missing	2011	USA	stool
NWAC01000005.1	SAMN07488867	GCA_002319375.1	T097	2011	USA	feces
BJPJ01000151.1	SAMD00166605	GCA_008633705.1	2011	2011	Belgium	Belgium
BJPK01000243.1	SAMD00166606	GCA_008633725.1	2011	2011	Belgium	Belgium
BJPL01000029.1	SAMD00166607	GCA_008633745.1	2011	2011	Belgium	Belgium
JACDQF010000001.1	SAMN15532308	GCA_013449585.1	National Microbiology Laboratory - Guelph	2011	Canada	not collected
JACDQE010000001.1	SAMN15532309	GCA_013449615.1	National Microbiology Laboratory - Winnipeg	2011	Canada	not collected
NIPT01000044.1	SAMN06947876	GCA_002213265.1	LVD Meurthe-et-Moselle	2011	France	bovine
BIDX01000015.1	SAMD00148634	GCA_005400325.1	2011	2011	France	France
BIEA01000004.1	SAMD00148637	GCA_005400585.1	2011	2011	France	France
BIEB01000016.1	SAMD00148638	GCA_005400625.1	2011	2011	France	France
BJPX01000182.1	SAMD00166619	GCA_008634165.1	2011	2011	Japan	Japan
BJPY01000021.1	SAMD00166620	GCA_008634185.1	2011	2011	Japan	Japan
BJPZ01000172.1	SAMD00166621	GCA_008634205.1	2011	2011	Japan	Japan
BJQA01000179.1	SAMD00166622	GCA_008634225.1	2011	2011	Japan	Japan
BJQB01000229.1	SAMD00166623	GCA_008634245.1	2011	2011	Japan	Japan
BJQC01000165.1	SAMD00166624	GCA_008634265.1	2011	2011	Japan	Japan
BJQD01000180.1	SAMD00166625	GCA_008634285.1	2011	2011	Japan	Japan
BJQE01000185.1	SAMD00166626	GCA_008634305.1	2011	2011	Japan	Japan
BJQN01000218.1	SAMD00166635	GCA_008634485.1	2011	2011	Japan	Japan
BJQO01000054.1	SAMD00166636	GCA_008634505.1	2011	2011	Japan	Japan
BJQP01000210.1	SAMD00166637	GCA_008634525.1	2011	2011	Japan	Japan
BJQQ01000206.1	SAMD00166638	GCA_008634575.1	2011	2011	Japan	Japan
BJQR01000159.1	SAMD00166639	GCA_008634665.1	2011	2011	Japan	Japan
CP018243.1	SAMN05544765	GCA_001890265.1	Publich Health England	2011	UK	missing
LHAA01000098.1	SAMN03455846	GCA_001191455.1	KSU	2011	USA	USA:IA
NWAA01000195.1	SAMN07488871	GCA_002319115.1	USDA ARS Eastern Regional Research Center	2011	USA	not collected
NWAD01000005.1	SAMN07488866	GCA_002319455.1	USDA ARS Eastern Regional Research Center	2011	USA	not collected
NVZZ01000005.1	SAMN07488872	GCA_002319635.1	USDA ARS Eastern Regional Research Center	2011	USA	not collected
NWAB01000005.1	SAMN07488870	GCA_002319645.1	USDA ARS Eastern Regional Research Center	2011	USA	not collected
CP028592.1	SAMN08773055	GCA_005221505.1	2011	2011	USA	Escherichia coli - STEC
CP028600.1	SAMN08773052	GCA_005221525.1	2011	2011	USA	Escherichia coli - STEC
CP028598.1	SAMN08773053	GCA_005221545.1	2011	2011	USA	Escherichia coli - STEC
CP028596.1	SAMN08773054	GCA_005221565.1	2011	2011	USA	Escherichia coli - STEC
CP028603.1	SAMN08773051	GCA_005221585.1	2011	2011	USA	Escherichia coli - STEC
QFSA01000706.1	SAMN09097255	GCA_003255465.1	National Reference Laboratory for E. coli and Shigella	2012	Czech Republic	Czech Republic
QFSD01000002.1	SAMN09097258	GCA_003255645.1	National Reference Laboratory for E. coli and Shigella	2012	Czech Republic	Czech Republic
QFTD01000487.1	SAMN09097284	GCA_003255325.1	Institute for Hygiene	2012	Germany	Germany
NWSC01000032.1	SAMN05504945	GCA_002531445.1	not applicable	2012	Canada	O157:H7
NEMX01000014.1	SAMN04420147	GCA_002133585.1	O166:H15	2012	Canada	2012-12-21
NEMZ01000030.1	SAMN04420149	GCA_002133595.1	O113:H4	2012	Canada	2012-12-21
NEND01000039.1	SAMN04420153	GCA_002133605.1	O26:H11	2012	Canada	2012-12-21
NENC01000040.1	SAMN04420152	GCA_002133615.1	O111:H8/H-	2012	Canada	2012-12-21
NENA01000031.1	SAMN04420150	GCA_002134035.1	O128:H2/H-	2012	Canada	2012-12-21
NEON01000028.1	SAMN04420189	GCA_002134235.1	O146:H21	2012	Canada	2012-12-21
NENE01000032.1	SAMN04420154	GCA_002134385.1	O157:H7	2012	Canada	2012-12-21
NENB01000038.1	SAMN04420151	GCA_002134405.1	O103:H2	2012	Canada	2012-12-21
NENP01000037.1	SAMN04420165	GCA_002134445.1	O157:H7	2012	Canada	2012-12-21
NENQ01000004.1	SAMN04420166	GCA_002134465.1	O166:H15	2012	Canada	2012-12-21
NEOM01000002.1	SAMN04420188	GCA_002134645.1	O41:H26	2012	Canada	2012-12-21
NEOO01000030.1	SAMN04420190	GCA_002134685.1	O121:H19	2012	Canada	2012-12-21
NEOP01000005.1	SAMN04420191	GCA_002134695.1	O157:H7	2012	Canada	2012-12-21
NWQV01000034.1	SAMN04900930	GCA_002530805.1	OLC1030	2012	Canada	not applicable
NWQX01000037.1	SAMN04900928	GCA_002530855.1	OLC1028	2012	Canada	not applicable
NWQY01000038.1	SAMN04900927	GCA_002530875.1	OLC1027	2012	Canada	not applicable
NWQW01000038.1	SAMN04900929	GCA_002530885.1	OLC1029	2012	Canada	not applicable
RRLO01000013.1	SAMN08797210	GCA_005042175.1	Canada: British Columbia	2012	Canada	FWSEC0338
RRKI01000029.1	SAMN08797176	GCA_005042575.1	Canada: British Columbia	2012	Canada	FWSEC0293
RRLN01000030.1	SAMN08797209	GCA_005042655.1	Canada: British Columbia	2012	Canada	FWSEC0337
RRKH01000047.1	SAMN08797175	GCA_005042885.1	Canada: British Columbia	2012	Canada	FWSEC0292
RRKJ01000032.1	SAMN08797177	GCA_005042895.1	Canada: British Columbia	2012	Canada	FWSEC0294
RRIX01000040.1	SAMN08797138	GCA_005043345.1	Canada:Ontario	2012	Canada	river water
RRIW01000041.1	SAMN08797137	GCA_005043365.1	Canada:Ontario	2012	Canada	river water
RRIV01000039.1	SAMN08797136	GCA_005043395.1	Canada:Ontario	2012	Canada	river water
RRIT01000038.1	SAMN08797134	GCA_005043415.1	Canada:Ontario	2012	Canada	river water
RRIU01000038.1	SAMN08797135	GCA_005043425.1	Canada:Ontario	2012	Canada	river water
RRIR01000040.1	SAMN08797132	GCA_005043465.1	Canada:Ontario	2012	Canada	river water
RRIP01000040.1	SAMN08797130	GCA_005043475.1	Canada:Ontario	2012	Canada	river water
RRIN01000039.1	SAMN08797128	GCA_005043515.1	Canada:Ontario	2012	Canada	river water
RRIO01000040.1	SAMN08797129	GCA_005043535.1	Canada:Ontario	2012	Canada	river water
RRIQ01000028.1	SAMN08797131	GCA_005043775.1	Canada:Ontario	2012	Canada	river water
RRIF01000039.1	SAMN08797120	GCA_005043805.1	Canada:Ontario	2012	Canada	river water
RRID01000039.1	SAMN08797118	GCA_005043825.1	Canada:Ontario	2012	Canada	river water
RRIC01000038.1	SAMN08797117	GCA_005043865.1	Canada:Ontario	2012	Canada	river water
RRIB01000024.1	SAMN08797116	GCA_005043895.1	Canada:Ontario	2012	Canada	river water
RRIK01000039.1	SAMN08797125	GCA_005043905.1	Canada:Ontario	2012	Canada	river water
RRIM01000040.1	SAMN08797127	GCA_005043925.1	Canada:Ontario	2012	Canada	river water
RRIH01000039.1	SAMN08797122	GCA_005043955.1	Canada:Ontario	2012	Canada	river water
RRIJ01000039.1	SAMN08797124	GCA_005043965.1	Canada:Ontario	2012	Canada	river water
RRIG01000039.1	SAMN08797121	GCA_005043995.1	Canada:Ontario	2012	Canada	river water
RRIE01000039.1	SAMN08797119	GCA_005044005.1	Canada:Ontario	2012	Canada	river water
RREM01000039.1	SAMN08797013	GCA_005045525.1	Canada:Ontario	2012	Canada	river water
RREJ01000028.1	SAMN08797010	GCA_005045535.1	Canada:Ontario	2012	Canada	stream water
RREO01000044.1	SAMN08797015	GCA_005045855.1	Canada:Ontario	2012	Canada	municipal water from drain
RREH01000008.1	SAMN08797008	GCA_005046225.1	Canada:Ontario	2012	Canada	river water
RRED01000164.1	SAMN08797004	GCA_005046265.1	Canada:Ontario	2012	Canada	river water
RREL01000055.1	SAMN08797012	GCA_005046315.1	Canada:Ontario	2012	Canada	river water
RREI01000074.1	SAMN08797009	GCA_005046335.1	Canada:Ontario	2012	Canada	river water
RROH01000029.1	SAMN08797282	GCA_005041395.1	Canada:Ontario	2012	Canada	Canada
RROQ01000036.1	SAMN08797292	GCA_005040235.1	Canada:Ontario	2012	Canada	Canada
RROE01000032.1	SAMN08797279	GCA_005040425.1	Canada:Ontario	2012	Canada	Canada
RRON01000027.1	SAMN08797289	GCA_005040305.1	Canada:Ontario	2012	Canada	Canada
RROP01000029.1	SAMN08797291	GCA_005040245.1	Canada:Ontario	2012	Canada	Canada
RRRX01000023.1	SAMN08797394	GCA_005038535.1	Canada:Alberta	2012	Canada	Canada
RRSL01000040.1	SAMN08797408	GCA_005039135.1	Canada:Alberta	2012	Canada	Canada
RRRY01000023.1	SAMN08797395	GCA_005039275.1	Canada:Alberta	2012	Canada	Canada
RRTR01000032.1	SAMN08797443	GCA_005037905.1	Canada:Quebec	2012	Canada	FWSEC0627
RRTP01000031.1	SAMN08797441	GCA_005037955.1	Canada:Quebec	2012	Canada	FWSEC0625
RRTO01000041.1	SAMN08797440	GCA_005037985.1	Canada:Quebec	2012	Canada	FWSEC0624
RRTN01000115.1	SAMN08797439	GCA_005037995.1	Canada:Quebec	2012	Canada	FWSEC0623
RRTM01000008.1	SAMN08797438	GCA_005038015.1	Canada:Quebec	2012	Canada	FWSEC0622
RRTL01000118.1	SAMN08797437	GCA_005038035.1	Canada:Quebec	2012	Canada	FWSEC0621
RRTK01000025.1	SAMN08797436	GCA_005038055.1	Canada:Alberta	2012	Canada	FWSEC0620
RRTH01000044.1	SAMN08797432	GCA_005038095.1	Canada:Alberta	2012	Canada	FWSEC0614
RRTF01000031.1	SAMN08797430	GCA_005038135.1	Canada:Alberta	2012	Canada	FWSEC0611
RRSY01000014.1	SAMN08797422	GCA_005038265.1	Canada:Alberta	2012	Canada	FWSEC0595
RRSU01000029.1	SAMN08797417	GCA_005038275.1	Canada:Alberta	2012	Canada	FWSEC0563
RRRU01000025.1	SAMN08797389	GCA_005038595.1	Canada:Alberta	2012	Canada	FWSEC0523
RRRS01000007.1	SAMN08797385	GCA_005038605.1	Canada:Alberta	2012	Canada	FWSEC0519
RRRP01000030.1	SAMN08797381	GCA_005038625.1	Canada:Alberta	2012	Canada	FWSEC0515
RRRO01000035.1	SAMN08797380	GCA_005038655.1	Canada:Ontario	2012	Canada	FWSEC0514
RRRM01000038.1	SAMN08797378	GCA_005038665.1	Canada:Ontario	2012	Canada	FWSEC0512
RRTT01000123.1	SAMN08797447	GCA_005038945.1	Canada:Ontario	2012	Canada	FWSEC0631
RRTQ01000031.1	SAMN08797442	GCA_005038955.1	Canada:Alberta	2012	Canada	FWSEC0626
RRSZ01000034.1	SAMN08797423	GCA_005039015.1	Canada:Alberta	2012	Canada	FWSEC0597
RRSW01000007.1	SAMN08797419	GCA_005039025.1	Canada:British Columbia	2012	Canada	FWSEC0576
RRRZ01000031.1	SAMN08797396	GCA_005039285.1	Canada:Quebec	2012	Canada	FWSEC0532
RRRT01000034.1	SAMN08797387	GCA_005039305.1	Canada:Alberta	2012	Canada	FWSEC0521
RRRR01000034.1	SAMN08797383	GCA_005039315.1	Canada:Alberta	2012	Canada	FWSEC0517
RRRQ01000034.1	SAMN08797382	GCA_005039325.1	Canada:Alberta	2012	Canada	FWSEC0516
RRRI01000033.1	SAMN08797374	GCA_005039375.1	Canada:Ontario	2012	Canada	FWSEC0508
RRPL01000039.1	SAMN08797314	GCA_005039995.1	Canada:British Columbia	2012	Canada	FWSEC0443
RRPK01000123.1	SAMN08797313	GCA_005040025.1	Canada:British Columbia	2012	Canada	FWSEC0442
RRPH01000040.1	SAMN08797310	GCA_005040045.1	Canada:Ontario	2012	Canada	FWSEC0439
RRPF01000041.1	SAMN08797308	GCA_005040075.1	Canada:Ontario	2012	Canada	FWSEC0437
RRPE01000028.1	SAMN08797307	GCA_005040105.1	Canada:Ontario	2012	Canada	FWSEC0436
RRPC01000040.1	SAMN08797304	GCA_005040115.1	Canada:Ontario	2012	Canada	FWSEC0433
RROY01000016.1	SAMN08797300	GCA_005040135.1	Canada:Ontario	2012	Canada	FWSEC0429
RRPA01000032.1	SAMN08797302	GCA_005040145.1	Canada:Ontario	2012	Canada	FWSEC0431
RROX01000033.1	SAMN08797299	GCA_005040155.1	Canada:Ontario	2012	Canada	FWSEC0428
RROV01000029.1	SAMN08797297	GCA_005040195.1	Canada:Ontario	2012	Canada	FWSEC0426
RROS01000035.1	SAMN08797294	GCA_005040215.1	Canada:Ontario	2012	Canada	FWSEC0423
RROO01000033.1	SAMN08797290	GCA_005040255.1	Canada:Ontario	2012	Canada	FWSEC0419
RROK01000028.1	SAMN08797286	GCA_005040325.1	Canada:Ontario	2012	Canada	FWSEC0415
RROL01000032.1	SAMN08797287	GCA_005040335.1	Canada:Ontario	2012	Canada	FWSEC0416
RROI01000008.1	SAMN08797284	GCA_005040345.1	Canada:Ontario	2012	Canada	FWSEC0413
RROG01000030.1	SAMN08797281	GCA_005040355.1	Canada:Ontario	2012	Canada	FWSEC0410
RROF01000042.1	SAMN08797280	GCA_005040415.1	Canada:Ontario	2012	Canada	FWSEC0409
RRNZ01000037.1	SAMN08797273	GCA_005040445.1	Canada:Ontario	2012	Canada	FWSEC0402
RRNY01000022.1	SAMN08797272	GCA_005040455.1	Canada:Ontario	2012	Canada	FWSEC0401
RRNW01000027.1	SAMN08797270	GCA_005040535.1	Canada:Ontario	2012	Canada	FWSEC0399
RRNR01000030.1	SAMN08797265	GCA_005040545.1	Canada:Ontario	2012	Canada	FWSEC0394
RRPJ01000025.1	SAMN08797312	GCA_005041165.1	Canada:Ontario	2012	Canada	FWSEC0441
RRPI01000028.1	SAMN08797311	GCA_005041175.1	Canada:Ontario	2012	Canada	FWSEC0440
RRPG01000032.1	SAMN08797309	GCA_005041235.1	Canada:Ontario	2012	Canada	FWSEC0438
RRPD01000040.1	SAMN08797305	GCA_005041245.1	Canada:Ontario	2012	Canada	FWSEC0434
RROZ01000009.1	SAMN08797301	GCA_005041255.1	Canada:Ontario	2012	Canada	FWSEC0430
RRPB01000039.1	SAMN08797303	GCA_005041265.1	Canada:Ontario	2012	Canada	FWSEC0432
RROW01000036.1	SAMN08797298	GCA_005041275.1	Canada:Ontario	2012	Canada	FWSEC0427
RROU01000159.1	SAMN08797296	GCA_005041295.1	Canada:Ontario	2012	Canada	FWSEC0425
RROR01000031.1	SAMN08797293	GCA_005041345.1	Canada:Ontario	2012	Canada	FWSEC0422
RROM01000028.1	SAMN08797288	GCA_005041375.1	Canada:Ontario	2012	Canada	FWSEC0417
RROJ01000027.1	SAMN08797285	GCA_005041385.1	Canada:Ontario	2012	Canada	FWSEC0414
RROD01000032.1	SAMN08797278	GCA_005041445.1	Canada:Ontario	2012	Canada	FWSEC0407
RROC01000031.1	SAMN08797277	GCA_005041455.1	Canada:Ontario	2012	Canada	FWSEC0406
RRNX01000031.1	SAMN08797271	GCA_005041485.1	Canada:Ontario	2012	Canada	FWSEC0400
RRNV01000003.1	SAMN08797269	GCA_005041505.1	Canada:Ontario	2012	Canada	FWSEC0398
RRNU01000017.1	SAMN08797268	GCA_005041545.1	Canada:Ontario	2012	Canada	FWSEC0397
RRNS01000027.1	SAMN08797266	GCA_005041565.1	Canada:Ontario	2012	Canada	FWSEC0395
RRKS01000029.1	SAMN08797186	GCA_005042475.1	Canada:Saskatchewan	2012	Canada	FWSEC0303
RRKR01000031.1	SAMN08797185	GCA_005042485.1	Canada:Saskatchewan	2012	Canada	FWSEC0302
RRJU01000003.1	SAMN08797161	GCA_005043055.1	Canada:Ontario	2012	Canada	FWSEC0278
RRJT01000034.1	SAMN08797160	GCA_005043095.1	Canada:Ontario	2012	Canada	FWSEC0277
RRJS01000035.1	SAMN08797159	GCA_005043105.1	Canada:Ontario	2012	Canada	FWSEC0276
RRJL01000008.1	SAMN08797152	GCA_005043135.1	Canada:Ontario	2012	Canada	FWSEC0269
RRJM01000022.1	SAMN08797153	GCA_005043145.1	Canada:Ontario	2012	Canada	FWSEC0270
RRJQ01000048.1	SAMN08797157	GCA_005043175.1	Canada:Ontario	2012	Canada	FWSEC0274
RRJK01000014.1	SAMN08797151	GCA_005043185.1	Canada:Ontario	2012	Canada	FWSEC0268
RRJI01000006.1	SAMN08797149	GCA_005043215.1	Canada:Ontario	2012	Canada	FWSEC0266
RRJR01000041.1	SAMN08797158	GCA_005043565.1	Canada:Ontario	2012	Canada	FWSEC0275
RRJV01000026.1	SAMN08797162	GCA_005043575.1	Canada:Ontario	2012	Canada	FWSEC0279
RRJP01000028.1	SAMN08797156	GCA_005043615.1	Canada:Ontario	2012	Canada	FWSEC0273
RRJO01000021.1	SAMN08797155	GCA_005043625.1	Canada:Ontario	2012	Canada	FWSEC0272
RRJN01000035.1	SAMN08797154	GCA_005043655.1	Canada:Ontario	2012	Canada	FWSEC0271
RRJJ01000040.1	SAMN08797150	GCA_005043705.1	Canada:Ontario	2012	Canada	FWSEC0267
RRIY01000023.1	SAMN08797139	GCA_005043725.1	Canada:Ontario	2012	Canada	FWSEC0256
ARWT01000017.1	SAMN06677853	GCA_002109305.1	stool	2012	China
CP031546.1	SAMN09630238	GCA_003402955.1	feces	2012	China	cell culture
QZVZ01000036.1	SAMN10031516	GCA_003605685.1	pig	2012	France	bacterial strain
JZDY01000094.1	SAMN03340672	GCA_000965565.1	SAMN03340672	2012	Norway	Norway
JZDZ01000088.1	SAMN03340673	GCA_000965655.1	SAMN03340673	2012	Norway	Norway
CP033605.1	SAMN10364854	GCA_003722195.1	Naim Deniz Ayaz	2012	Turkey	39.8398 N 33.5089 E
CP014752.1	SAMN04543670	GCA_002215155.1	Animal Diagnostic Lab	2012	USA	USA
CP037941.1	SAMN10604456	GCA_004358385.1	E. coli Reference Center -Pennsylvania State University	2012	USA	2012
LARR01000379.1	SAMN03402228	GCA_000969545.1	MSU	2012	USA	cattle
JUBT01000093.1	SAMN03177686	GCA_000797875.1	not applicable	2012	USA	not applicable
JUBV01000053.1	SAMN03177684	GCA_000800495.1	not applicable	2012	USA	not applicable
JWZD01000064.1	SAMN03177654	GCA_000819305.1	not applicable	2012	USA	not applicable
KZ160422.1	SAMN02390169	GCA_001970075.1	missing	2012	USA	missing
CP023165.1	SAMN07594018	GCA_009728565.1	cattle	2012	USA	unknown
JZAY01000058.1	SAMN03372408	GCA_002175295.1	UMDUCS23	2012	USA	USA
JZAZ01000016.1	SAMN03372412	GCA_002175305.1	UMDUCS27	2012	USA	USA
JZAT01000047.1	SAMN03372391	GCA_002175315.1	UMDUCS6	2012	USA	USA
JZAU01000048.1	SAMN03372393	GCA_002175325.1	UMDUCS8	2012	USA	USA
JZBA01000002.1	SAMN03372414	GCA_002175375.1	UMDUCS29	2012	USA	USA
JZBB01000029.1	SAMN03372415	GCA_002175385.1	UMDUCS30	2012	USA	USA
JZBF01000109.1	SAMN03372420	GCA_002175395.1	UMDUCS35	2012	USA	USA
JZBI01000017.1	SAMN03372426	GCA_002175405.1	UMDUCS41	2012	USA	USA
JZBK01000011.1	SAMN03372434	GCA_002175455.1	UMDUCS49	2012	USA	USA
JZBM01000057.1	SAMN03372441	GCA_002175465.1	UMDUCS56	2012	USA	USA
JZBN01000100.1	SAMN03372452	GCA_002175475.1	UMDUCS67	2012	USA	USA
JZBO01000006.1	SAMN03372456	GCA_002175485.1	UMDUCS71	2012	USA	USA
JZAS01000043.1	SAMN03372390	GCA_002175535.1	UMDUCS5	2012	USA	USA
JZAW01000089.1	SAMN03372400	GCA_002175545.1	UMDUCS15	2012	USA	USA
JZAV01000126.1	SAMN03372397	GCA_002175555.1	UMDUCS12	2012	USA	USA
JZAX01000046.1	SAMN03372406	GCA_002175575.1	UMDUCS21	2012	USA	USA
JZBD01000013.1	SAMN03372418	GCA_002175615.1	UMDUCS33	2012	USA	USA
JZBC01000028.1	SAMN03372416	GCA_002175625.1	UMDUCS31	2012	USA	USA
JZBE01000021.1	SAMN03372419	GCA_002175645.1	UMDUCS34	2012	USA	USA
JZBG01000014.1	SAMN03372421	GCA_002175655.1	UMDUCS36	2012	USA	USA
JZBH01000082.1	SAMN03372425	GCA_002175695.1	UMDUCS40	2012	USA	USA
JZBL01000065.1	SAMN03372440	GCA_002175705.1	UMDUCS55	2012	USA	USA
JZBJ01000012.1	SAMN03372430	GCA_002175715.1	UMDUCS45	2012	USA	USA
JZBP01000004.1	SAMN03372457	GCA_002175725.1	UMDUCS72	2012	USA	USA
JZFH01000019.1	SAMN03372394	GCA_002175775.1	UMDUCS9	2012	USA	USA
JZFD01000036.1	SAMN03372387	GCA_002175785.1	UMDUCS2	2012	USA	USA
JZFL01000076.1	SAMN03372399	GCA_002175795.1	UMDUCS14	2012	USA	USA
JZFI01000078.1	SAMN03372395	GCA_002175805.1	UMDUCS10	2012	USA	USA
JZFS01000034.1	SAMN03372409	GCA_002175855.1	UMDUCS24	2012	USA	USA
JZFO01000033.1	SAMN03372403	GCA_002175865.1	UMDUCS18	2012	USA	USA
JZFN01000037.1	SAMN03372402	GCA_002175875.1	UMDUCS17	2012	USA	USA
JZFR01000040.1	SAMN03372407	GCA_002175885.1	UMDUCS22	2012	USA	USA
JZFV01000019.1	SAMN03372413	GCA_002175935.1	UMDUCS28	2012	USA	USA
JZGA01000045.1	SAMN03372427	GCA_002175945.1	UMDUCS42	2012	USA	USA
JZGB01000087.1	SAMN03372428	GCA_002175955.1	UMDUCS43	2012	USA	USA
JZFX01000022.1	SAMN03372422	GCA_002175965.1	UMDUCS37	2012	USA	USA
JZGC01000059.1	SAMN03372429	GCA_002176015.1	UMDUCS44	2012	USA	USA
JZGM01000117.1	SAMN03372443	GCA_002176025.1	UMDUCS58	2012	USA	USA
JZGD01000148.1	SAMN03372431	GCA_002176035.1	UMDUCS46	2012	USA	USA
JZGH01000037.1	SAMN03372436	GCA_002176045.1	UMDUCS51	2012	USA	USA
JZGN01000032.1	SAMN03372444	GCA_002176095.1	UMDUCS59	2012	USA	USA
JZFE01000018.1	SAMN03372388	GCA_002176105.1	UMDUCS3	2012	USA	USA
JZFC01000073.1	SAMN03372386	GCA_002176115.1	UMDUCS1	2012	USA	USA
JZFF01000062.1	SAMN03372389	GCA_002176135.1	UMDUCS4	2012	USA	USA
JZFG01000080.1	SAMN03372392	GCA_002176175.1	UMDUCS7	2012	USA	USA
JZFJ01000011.1	SAMN03372396	GCA_002176185.1	UMDUCS11	2012	USA	USA
JZFM01000041.1	SAMN03372401	GCA_002176195.1	UMDUCS16	2012	USA	USA
JZFK01000061.1	SAMN03372398	GCA_002176215.1	UMDUCS13	2012	USA	USA
JZFP01000118.1	SAMN03372404	GCA_002176255.1	UMDUCS19	2012	USA	USA
JZFQ01000019.1	SAMN03372405	GCA_002176265.1	UMDUCS20	2012	USA	USA
JZFT01000019.1	SAMN03372410	GCA_002176275.1	UMDUCS25	2012	USA	USA
JZFU01000004.1	SAMN03372411	GCA_002176295.1	UMDUCS26	2012	USA	USA
JZFW01000105.1	SAMN03372417	GCA_002176335.1	UMDUCS32	2012	USA	USA
JZFY01000014.1	SAMN03372423	GCA_002176345.1	UMDUCS38	2012	USA	USA
JZFZ01000011.1	SAMN03372424	GCA_002176355.1	UMDUCS39	2012	USA	USA
JZGE01000061.1	SAMN03372432	GCA_002176385.1	UMDUCS47	2012	USA	USA
JZGF01000094.1	SAMN03372433	GCA_002176415.1	UMDUCS48	2012	USA	USA
JZGG01000078.1	SAMN03372435	GCA_002176425.1	UMDUCS50	2012	USA	USA
JZGI01000037.1	SAMN03372437	GCA_002176435.1	UMDUCS52	2012	USA	USA
JZGJ01000015.1	SAMN03372438	GCA_002176475.1	UMDUCS53	2012	USA	USA
JZGK01000027.1	SAMN03372439	GCA_002176495.1	UMDUCS54	2012	USA	USA
JZGO01000097.1	SAMN03372445	GCA_002176505.1	UMDUCS60	2012	USA	USA
JZGL01000053.1	SAMN03372442	GCA_002176515.1	UMDUCS57	2012	USA	USA
JZGP01000084.1	SAMN03372446	GCA_002176635.1	UMDUCS61	2012	USA	USA
JZGR01000072.1	SAMN03372448	GCA_002176645.1	UMDUCS63	2012	USA	USA
JZGS01000025.1	SAMN03372449	GCA_002176665.1	UMDUCS64	2012	USA	USA
JZGY01000083.1	SAMN03372458	GCA_002176735.1	UMDUCS73	2012	USA	USA
JZGT01000062.1	SAMN03372450	GCA_002176745.1	UMDUCS65	2012	USA	37.0000 N 120.0000 W
JZGV01000066.1	SAMN03372453	GCA_002176795.1	UMDUCS68	2012	USA	USA
JZGQ01000095.1	SAMN03372447	GCA_002179755.1	UMDUCS62	2012	USA	USA
JZGZ01000096.1	SAMN03372459	GCA_002179775.1	UMDUCS74	2012	USA	USA
BJPM01000207.1	SAMD00166608	GCA_008633765.1	2012	2012	Belgium	Belgium
BJPN01000029.1	SAMD00166609	GCA_008633785.1	2012	2012	Belgium	Belgium
LDXE02000001.1	SAMN03704968	GCA_001039145.2	Hopital Robert Debre	2012	France	HUS
LDXF02000003.1	SAMN03704967	GCA_001039155.2	Hopital Robert Debre	2012	France	HUS
BJPS01000159.1	SAMD00166614	GCA_008633985.1	2012	2012	Japan	Japan
BJPT01000184.1	SAMD00166615	GCA_008634065.1	2012	2012	Japan	Japan
BJPU01000217.1	SAMD00166616	GCA_008634095.1	2012	2012	Japan	Japan
BJQF01000091.1	SAMD00166627	GCA_008634325.1	2012	2012	Japan	Japan
BJQG01000178.1	SAMD00166628	GCA_008634345.1	2012	2012	Japan	Japan
BJQH01000161.1	SAMD00166629	GCA_008634365.1	2012	2012	Japan	Japan
BJQS01000123.1	SAMD00166640	GCA_008634735.1	2012	2012	Japan	Japan
PXGW01000037.1	SAMN08660788	GCA_013422255.1	ESR	2012	New Zealand	41.29 S 174.78 E
PXGY01000042.1	SAMN08660786	GCA_013422285.1	ESR	2012	New Zealand	41.29 S 174.78 E
CP018237.1	SAMN05544764	GCA_001890205.1	Publich Health England	2012	UK	missing
CP018245.1	SAMN05544767	GCA_001890245.1	Publich Health England	2012	UK	missing
CP018241.1	SAMN05544768	GCA_001890325.1	Publich Health England	2012	UK	missing
LARS01000271.1	SAMN03402191	GCA_000969495.1	Shannon Manning	2012	USA	Deer
CP013029.1	SAMN03952643	GCA_001420935.1	CDC	2012	USA	missing
QFSO01000049.1	SAMN09097269	GCA_003255165.1	National Reference Laboratory for E. coli and Shigella	2013	Czech Republic	Czech Republic
QFSP01000056.1	SAMN09097270	GCA_003255185.1	National Reference Laboratory for E. coli and Shigella	2013	Czech Republic	Czech Republic
QFSQ01000104.1	SAMN09097271	GCA_003255575.1	National Reference Laboratory for E. coli and Shigella	2013	Czech Republic	Czech Republic
NWSA01001232.1	SAMN05504948	GCA_002531385.1	not applicable	2013	Canada	O157:H7
RRNP01000037.1	SAMN08797263	GCA_005040525.1	Canada: British Columbia	2013	Canada	FWSEC0391
RRNO01000039.1	SAMN08797262	GCA_005040555.1	Canada: British Columbia	2013	Canada	FWSEC0390
RRNJ01000040.1	SAMN08797257	GCA_005040625.1	Canada: British Columbia	2013	Canada	FWSEC0385
RRNH01000002.1	SAMN08797255	GCA_005040645.1	Canada: British Columbia	2013	Canada	FWSEC0383
RRNE01000042.1	SAMN08797252	GCA_005040725.1	Canada: British Columbia	2013	Canada	FWSEC0380
RRNA01000023.1	SAMN08797248	GCA_005040745.1	Canada: British Columbia	2013	Canada	FWSEC0376
RRML01000003.1	SAMN08797233	GCA_005040965.1	Canada: British Columbia	2013	Canada	FWSEC0361
RRMK01000024.1	SAMN08797232	GCA_005040975.1	Canada: British Columbia	2013	Canada	FWSEC0360
RRNN01000038.1	SAMN08797261	GCA_005041585.1	Canada: British Columbia	2013	Canada	FWSEC0389
RRNI01000028.1	SAMN08797256	GCA_005041625.1	Canada: British Columbia	2013	Canada	FWSEC0384
RRND01000040.1	SAMN08797251	GCA_005041665.1	Canada: British Columbia	2013	Canada	FWSEC0379
RRKM01000034.1	SAMN08797180	GCA_005042825.1	Canada: British Columbia	2013	Canada	FWSEC0297
RRKL01000035.1	SAMN08797179	GCA_005042855.1	Canada: British Columbia	2013	Canada	FWSEC0296
RRLM01000037.1	SAMN08797208	GCA_005042205.1	Canada:Ontario	2013	Canada	river water
RRLL01000034.1	SAMN08797207	GCA_005042225.1	Canada:Ontario	2013	Canada	stream water
RRLK01000002.1	SAMN08797206	GCA_005042235.1	Canada:Ontario	2013	Canada	river water
RRLH01000002.1	SAMN08797202	GCA_005042255.1	Canada:Ontario	2013	Canada	waste water from culvert
RRLG01000002.1	SAMN08797201	GCA_005042275.1	Canada:Ontario	2013	Canada	waste water from culvert
RRLE01000002.1	SAMN08797199	GCA_005042305.1	Canada:Ontario	2013	Canada	waste water from culvert
RRKX01000002.1	SAMN08797192	GCA_005042365.1	Canada:Ontario	2013	Canada	waste water from culvert
RRLA01000002.1	SAMN08797195	GCA_005042375.1	Canada:Ontario	2013	Canada	waste water from culvert
RRLC01000002.1	SAMN08797197	GCA_005042385.1	Canada:Ontario	2013	Canada	waste water from culvert
RRKW01000002.1	SAMN08797191	GCA_005042395.1	Canada:Ontario	2013	Canada	waste water from culvert
RRLI01000002.1	SAMN08797204	GCA_005042675.1	Canada:Ontario	2013	Canada	river water
RRLJ01000002.1	SAMN08797205	GCA_005042685.1	Canada:Ontario	2013	Canada	river water
RRLB01000002.1	SAMN08797196	GCA_005042705.1	Canada:Ontario	2013	Canada	waste water from culvert
RRKZ01000002.1	SAMN08797194	GCA_005042715.1	Canada:Ontario	2013	Canada	waste water from culvert
RRKY01000091.1	SAMN08797193	GCA_005042775.1	Canada:Ontario	2013	Canada	waste water from culvert
JAAKDA010000003.1	SAMN13870007	GCA_011029285.1	Cattle feces	2013	Canada	Canada: Brooks
JAAKDC010000003.1	SAMN13870005	GCA_011029325.1	Cattle feces	2013	Canada	Canada: High River
JAAKDB010000001.1	SAMN13870006	GCA_011029335.1	Cattle feces	2013	Canada	Canada: Brooks
JAAKCQ010000032.1	SAMN13870017	GCA_011032525.1	Cattle feces	2013	Canada	Canada: Brooks
JAAKCV010000001.1	SAMN13870012	GCA_011032645.1	Cattle feces	2013	Canada	Canada: High River
RRKF01000036.1	SAMN08797173	GCA_005042585.1	Canada:Ontario	2013	Canada	FWSEC0290
RRKD01000047.1	SAMN08797170	GCA_005042625.1	Canada:Ontario	2013	Canada	FWSEC0287
RRKE01000002.1	SAMN08797172	GCA_005042875.1	Canada:Ontario	2013	Canada	FWSEC0289
RRKC01000043.1	SAMN08797169	GCA_005042935.1	Canada:Ontario	2013	Canada	FWSEC0286
RRKG01000021.1	SAMN08797174	GCA_005042955.1	Canada:Ontario	2013	Canada	FWSEC0291
RRKB01000033.1	SAMN08797168	GCA_005042965.1	Canada:Ontario	2013	Canada	FWSEC0285
RRJY01000017.1	SAMN08797165	GCA_005042995.1	Canada:Ontario	2013	Canada	FWSEC0282
RRKA01000024.1	SAMN08797167	GCA_005043015.1	Canada:Ontario	2013	Canada	FWSEC0284
RRJW01000023.1	SAMN08797163	GCA_005043025.1	Canada:Ontario	2013	Canada	FWSEC0280
RRJX01000042.1	SAMN08797164	GCA_005043035.1	Canada:Ontario	2013	Canada	FWSEC0281
RRJZ01000017.1	SAMN08797166	GCA_005043555.1	Canada:Ontario	2013	Canada	FWSEC0283
CP041435.1	SAMN12214764	GCA_009951745.1	SAMN12214764	2013	China	China
QZVY01000025.1	SAMN10031553	GCA_003605675.1	pig	2013	France	bacterial strain
AP018802.1	SAMD00129667	GCA_003966445.1	2013	2013	Japan	Japan
LOHA01000199.1	SAMN04002672	GCA_001607255.1	0	2013	Netherlands	Diarrhoea
LPWY01000041.1	SAMN04002674	GCA_001607285.1	67	2013	Netherlands	Diarrhoea
LOHB01000037.1	SAMN04002673	GCA_001607295.1	41	2013	Netherlands	Diarrhoea
LOIS01000004.1	SAMN04002698	GCA_001607815.1	19	2013	Netherlands	Diarrhoea
LOIT01000061.1	SAMN04002699	GCA_001607835.1	19	2013	Netherlands	Diarrhoea
LOIV01000090.1	SAMN04002701	GCA_001607845.1	76	2013	Netherlands	Diarrhoea
LOIU01000028.1	SAMN04002700	GCA_001607875.1	79	2013	Netherlands	Bloody Diarrhoea
LOIW01000046.1	SAMN04002702	GCA_001607895.1	15	2013	Netherlands	Diarrhoea
LPXE01000096.1	SAMN04002703	GCA_001607915.1	1	2013	Netherlands	Diarrhoea
LOIX01000055.1	SAMN04002704	GCA_001607925.1	20	2013	Netherlands	Diarrhoea
JRLD01000084.1	SAMN03075146	GCA_000947935.1	John Rossen	2013	Netherlands	Diarrhea
JRJF01000027.1	SAMN03074547	GCA_000947945.1	John Rossen	2013	Netherlands	haemolytic uremic syndrome
JRKD01000031.1	SAMN03075144	GCA_000947985.1	John Rossen	2013	Netherlands	Diarrhea
LPWX01000184.1	SAMN04002670	GCA_001607105.1	1	2013	Netherlands	Diarrhoea
LOGY01000123.1	SAMN04002669	GCA_001607125.1	62	2013	Netherlands	Diarrhoea
LOGX01000188.1	SAMN04002668	GCA_001607975.1	51	2013	Netherlands	Diarrhoea
LOGW01000127.1	SAMN04002667	GCA_001606385.1	14	2013	Netherlands	Bloody Diarrhoea
LOGV01000059.1	SAMN04002666	GCA_001606675.1	20	2013	Netherlands	Abdominal pain
LOGU01000195.1	SAMN04002665	GCA_001606985.1	21	2013	Netherlands	Diarrhoea
LOIP01000072.1	SAMN04002693	GCA_001607335.1	55	2013	Netherlands	Diarrhoea
LOIO01000038.1	SAMN04002692	GCA_001607355.1	19	2013	Netherlands	Bloody Diarrhoea
LOJB01000016.1	SAMN04002695	GCA_001607365.1	41	2013	Netherlands	Diarrhoea
LOIN01000035.1	SAMN04002690	GCA_001607715.1	39	2013	Netherlands	Diarrhoea
LOJA01000061.1	SAMN04002694	GCA_001607755.1	19	2013	Netherlands	Diarrhoea
LOIQ01000056.1	SAMN04002696	GCA_001607765.1	50	2013	Netherlands	Diarrhoea
LOIR01000018.1	SAMN04002697	GCA_001607795.1	57	2013	Netherlands	Diarrhoea
LPXD01000107.1	SAMN04002689	GCA_001607655.1	31	2013	Netherlands	Diarrhoea
LOIM01000186.1	SAMN04002688	GCA_001607675.1	3	2013	Netherlands	Diarrhoea
LOIL01000084.1	SAMN04002687	GCA_001607685.1	52	2013	Netherlands	Diarrhoea
LOIE01000061.1	SAMN04002678	GCA_001606915.1	10	2013	Netherlands	Diarrhoea
LOHC01000019.1	SAMN04002676	GCA_001607265.1	79	2013	Netherlands	Diarrhoea
LPXA01000154.1	SAMN04002677	GCA_001607455.1	82	2013	Netherlands	Diarrhoea
LPXB01000006.1	SAMN04002679	GCA_001607495.1	59	2013	Netherlands	Diarrhoea
LOIH01000128.1	SAMN04002682	GCA_001607555.1	29	2013	Netherlands	Bloody Diarrhoea
LOII01000040.1	SAMN04002683	GCA_001607575.1	68	2013	Netherlands	Diarrhoea
LOIJ01000027.1	SAMN04002684	GCA_001607595.1	2	2013	Netherlands	Diarrhoea
LPXC01000170.1	SAMN04002685	GCA_001607635.1	25	2013	Netherlands	Bloody Diarrhoea
LPWZ01000121.1	SAMN04002675	GCA_001608205.1	38	2013	Netherlands	Diarrhoea
LOIK01000065.1	SAMN04002686	GCA_001607605.1	Oct-2013	2013	Netherlands	STEC
LPXF01000001.1	SAMN04002691	GCA_001607735.1	Nov-2013	2013	Netherlands	STEC
LGAZ01000059.1	SAMN03779025	GCA_001281685.1	STEC 771	2013	Netherlands	John W A Rossen
LGBJ01000086.1	SAMN03785603	GCA_001281725.1	STEC 2868	2013	Netherlands	Dr. John W.A. Rossen
LGBA01000095.1	SAMN03785593	GCA_001281775.1	STEC 989	2013	Netherlands	Dr. John W.A. Rossen
LGBB01000003.1	SAMN03785594	GCA_001281795.1	STEC 994	2013	Netherlands	Dr. John W.A. Rossen
LGBC01000060.1	SAMN03785595	GCA_001281815.1	STEC 1109	2013	Netherlands	Dr. John W.A. Rossen
LGBD01000023.1	SAMN03785596	GCA_001281845.1	STEC 2075	2013	Netherlands	Dr. John W.A. Rossen
LGBE01000056.1	SAMN03785597	GCA_001281855.1	STEC 2112	2013	Netherlands	Dr. John W.A. Rossen
LGBF01000056.1	SAMN03785598	GCA_001281885.1	STEC 2257	2013	Netherlands	Dr. John W.A. Rossen
LGBG01000040.1	SAMN03785599	GCA_001281905.1	STEC 2410	2013	Netherlands	Dr. John W.A. Rossen
LGBI01000049.1	SAMN03785602	GCA_001281915.1	STEC 2821	2013	Netherlands	Dr. John W.A. Rossen
LGBH01000067.1	SAMN03785600	GCA_001281925.1	STEC 2667	2013	Netherlands	Dr. John W.A. Rossen
LGBQ01000105.1	SAMN03785601	GCA_001282065.1	STEC 2820	2013	Netherlands	Dr. John W.A. Rossen
LFUH01000103.1	SAMN03780448	GCA_001297965.1	STEC 915	2013	Netherlands	John W A Rossen
LDOZ01000052.1	SAMN03736827	GCA_001297975.1	STEC 343	2013	Netherlands	John W A Rossen
LFUA01000035.1	SAMN03779010	GCA_001297995.1	STEC 605	2013	Netherlands	John W A Rossen
LOFN01000093.1	SAMN04002627	GCA_001606355.1	STEC 731	2013	Netherlands	Dr. John W.A. Rossen
LOFM01000178.1	SAMN04002626	GCA_001606365.1	STEC 709	2013	Netherlands	Dr. John W.A. Rossen
LOFK01000216.1	SAMN04002624	GCA_001606375.1	STEC 691	2013	Netherlands	Dr. John W.A. Rossen
LOJC01000011.1	SAMN04002661	GCA_001606435.1	STEC 2064	2013	Netherlands	Dr. John W.A. Rossen
LOGK01000068.1	SAMN04002650	GCA_001606445.1	STEC 1442	2013	Netherlands	Dr. John W.A. Rossen
LOGJ01000034.1	SAMN04002649	GCA_001606465.1	STEC 1375	2013	Netherlands	Dr. John W.A. Rossen
LOGL01000079.1	SAMN04002651	GCA_001606515.1	STEC 1465	2013	Netherlands	Dr. John W.A. Rossen
LOGT01000183.1	SAMN04002660	GCA_001606525.1	STEC 1686	2013	Netherlands	Dr. John W.A. Rossen
LOGE01000125.1	SAMN04002644	GCA_001606545.1	STEC 1284	2013	Netherlands	Dr. John W.A. Rossen
LOGC01000203.1	SAMN04002642	GCA_001606595.1	STEC 1255	2013	Netherlands	Dr. John W.A. Rossen
LOGN01000062.1	SAMN04002653	GCA_001606615.1	STEC 1500	2013	Netherlands	Dr. John W.A. Rossen
LPWV01000129.1	SAMN04002654	GCA_001606625.1	STEC 1506	2013	Netherlands	Dr. John W.A. Rossen
LOGO01000122.1	SAMN04002655	GCA_001606635.1	STEC 1513	2013	Netherlands	Dr. John W.A. Rossen
LOFL01000132.1	SAMN04002625	GCA_001606695.1	STEC 707	2013	Netherlands	Dr. John W.A. Rossen
LOCW01000068.1	SAMN04002612	GCA_001606725.1	STEC 384	2013	Netherlands	Dr. John W.A. Rossen
LOCS01000051.1	SAMN04002608	GCA_001606755.1	STEC 309	2013	Netherlands	Dr. John W.A. Rossen
LOCT01000089.1	SAMN04002609	GCA_001606775.1	STEC 329	2013	Netherlands	Dr. John W.A. Rossen
LOGG01000081.1	SAMN04002646	GCA_001606785.1	STEC 1299	2013	Netherlands	Dr. John W.A. Rossen
LOGF01000028.1	SAMN04002645	GCA_001606815.1	STEC 1293	2013	Netherlands	Dr. John W.A. Rossen
LOFV01000039.1	SAMN04002635	GCA_001606865.1	STEC 1161	2013	Netherlands	Dr. John W.A. Rossen
LOFR01000070.1	SAMN04002631	GCA_001606895.1	STEC 886	2013	Netherlands	Dr. John W.A. Rossen
LPWW01000262.1	SAMN04002663	GCA_001606935.1	STEC 2110.1	2013	Netherlands	Dr. John W.A. Rossen
LOJD01000062.1	SAMN04002662	GCA_001606955.1	STEC 2074	2013	Netherlands	Dr. John W.A. Rossen
LOCY01000051.1	SAMN04002614	GCA_001607015.1	STEC 477	2013	Netherlands	Dr. John W.A. Rossen
LOCZ01000045.1	SAMN04002615	GCA_001607025.1	STEC 479	2013	Netherlands	Dr. John W.A. Rossen
LOFS01000141.1	SAMN04002632	GCA_001607075.1	STEC 931	2013	Netherlands	Dr. John W.A. Rossen
LOFU01000179.1	SAMN04002634	GCA_001607095.1	STEC 1117	2013	Netherlands	Dr. John W.A. Rossen
LOGI01000147.1	SAMN04002648	GCA_001607155.1	STEC 1363	2013	Netherlands	Dr. John W.A. Rossen
LOFZ01000119.1	SAMN04002639	GCA_001607175.1	STEC 1201	2013	Netherlands	Dr. John W.A. Rossen
LOGA01000132.1	SAMN04002640	GCA_001607185.1	STEC 1225	2013	Netherlands	Dr. John W.A. Rossen
LOGB01000222.1	SAMN04002641	GCA_001607205.1	STEC 1236	2013	Netherlands	Dr. John W.A. Rossen
LNZJ01000005.1	SAMN04002604	GCA_001607385.1	STEC 169	2013	Netherlands	Dr. John W.A. Rossen
LNZK01000042.1	SAMN04002605	GCA_001607415.1	STEC 196	2013	Netherlands	Dr. John W.A. Rossen
LNZL01000085.1	SAMN04002606	GCA_001607435.1	STEC 200	2013	Netherlands	Dr. John W.A. Rossen
LOCX01000101.1	SAMN04002613	GCA_001607445.1	STEC 464	2013	Netherlands	Dr. John W.A. Rossen
LOCR01000155.1	SAMN04002607	GCA_001607995.1	STEC 299	2013	Netherlands	Dr. John W.A. Rossen
LOFJ01000203.1	SAMN04002623	GCA_001608005.1	STEC 690	2013	Netherlands	Dr. John W.A. Rossen
LOCV01000229.1	SAMN04002611	GCA_001608015.1	STEC 380	2013	Netherlands	Dr. John W.A. Rossen
LOCU01000245.1	SAMN04002610	GCA_001608055.1	STEC 370	2013	Netherlands	Dr. John W.A. Rossen
LOFP01000032.1	SAMN04002629	GCA_001608075.1	STEC 764	2013	Netherlands	Dr. John W.A. Rossen
LOFO01000195.1	SAMN04002628	GCA_001608085.1	STEC 757	2013	Netherlands	Dr. John W.A. Rossen
LOGQ01000088.1	SAMN04002657	GCA_001608105.1	STEC 1532	2013	Netherlands	Dr. John W.A. Rossen
LOGS01000046.1	SAMN04002659	GCA_001608155.1	STEC 1634	2013	Netherlands	Dr. John W.A. Rossen
LOGR01000071.1	SAMN04002658	GCA_001608165.1	STEC 1585	2013	Netherlands	Dr. John W.A. Rossen
LOFX01000058.1	SAMN04002637	GCA_001608185.1	STEC 1188	2013	Netherlands	Dr. John W.A. Rossen
	SAMN04002602	GCA_001608265.1	STEC 66	2013	Netherlands	Dr. John W.A. Rossen
LNFV01000051.1	SAMN04002603	GCA_001608285.1	STEC 168	2013	Netherlands	Dr. John W.A. Rossen
LNFU01000021.1	SAMN04002601	GCA_001608315.1	STEC 29	2013	Netherlands	Dr. John W.A. Rossen
LODC01000005.1	SAMN04002618	GCA_001609735.1	STEC 559	2013	Netherlands	Dr. John W.A. Rossen
LODB01000257.1	SAMN04002617	GCA_001609745.1	STEC 545	2013	Netherlands	Dr. John W.A. Rossen
LODA01000316.1	SAMN04002616	GCA_001609765.1	STEC 487	2013	Netherlands	Dr. John W.A. Rossen
LODE01000139.1	SAMN04002620	GCA_001609795.1	STEC 565	2013	Netherlands	Dr. John W.A. Rossen
LODF01000012.1	SAMN04002621	GCA_001609815.1	STEC 627	2013	Netherlands	Dr. John W.A. Rossen
LODG01000005.1	SAMN04002622	GCA_001609835.1	STEC 645	2013	Netherlands	Dr. John W.A. Rossen
LODD01000039.1	SAMN04002619	GCA_001609855.1	STEC 563	2013	Netherlands	Dr. John W.A. Rossen
JZEA01000195.1	SAMN03340674	GCA_000965665.1	SAMN03340674	2013	Norway	Norway
CP016628.1	SAMN04965119	GCA_001886935.1	Ministry of Food and Drug Safety	2013	South Korea	South Korea: Seoul
CP015241.1	SAMN04851091	GCA_001644745.1	missing	2013	USA	Homo sapiens
CP045975.1	SAMN13191633	GCA_009664455.1	missing	2013	Australia	missing
JABUQG010000023.1	SAMN14087244	GCA_013413055.1	UZ Brussel	2013	Belgium	diarrhea
BJPO01000070.1	SAMD00166610	GCA_008633805.1	2013	2013	Belgium	Belgium
LDXI02000001.1	SAMN03704963	GCA_001039075.2	Hopital Robert Debre	2013	France	HUS
LDXH02000001.1	SAMN03704965	GCA_001039125.2	Hopital Robert Debre	2013	France	HUS
LDXG02000001.1	SAMN03704966	GCA_001039135.2	Hopital Robert Debre	2013	France	HUS
LDXC02000001.1	SAMN03704970	GCA_001039205.2	Hopital Robert Debre	2013	France	HUS
LDXD02000020.1	SAMN03704969	GCA_001039215.2	Hopital Robert Debre	2013	France	HUS
LDXB02000004.1	SAMN03704971	GCA_001039225.2	Hopital Robert Debre	2013	France	HUS
BFZB01000127.1	SAMD00077449	GCA_005391605.1	2013	2013	Japan	Japan
BFZE01000099.1	SAMD00077452	GCA_005391665.1	2013	2013	Japan	Japan
BFZP01000073.1	SAMD00077463	GCA_005391885.1	2013	2013	Japan	Japan
BFZQ01000013.1	SAMD00077464	GCA_005391905.1	2013	2013	Japan	Japan
BFZS01000091.1	SAMD00077466	GCA_005391945.1	2013	2013	Japan	Japan
BFZT01000138.1	SAMD00077467	GCA_005391965.1	2013	2013	Japan	Japan
BFZU01000060.1	SAMD00077468	GCA_005391985.1	2013	2013	Japan	Japan
BFZV01000019.1	SAMD00077469	GCA_005392005.1	2013	2013	Japan	Japan
BFZX01000064.1	SAMD00077471	GCA_005392045.1	2013	2013	Japan	Japan
BFZY01000070.1	SAMD00077472	GCA_005392065.1	2013	2013	Japan	Japan
BFZZ01000085.1	SAMD00077473	GCA_005392085.1	2013	2013	Japan	Japan
BGAB01000046.1	SAMD00077475	GCA_005392125.1	2013	2013	Japan	Japan
BGAC01000035.1	SAMD00077476	GCA_005392145.1	2013	2013	Japan	Japan
BGAE01000038.1	SAMD00077478	GCA_005392185.1	2013	2013	Japan	Japan
BGAG01000013.1	SAMD00077480	GCA_005392225.1	2013	2013	Japan	Japan
BGAI01000042.1	SAMD00077482	GCA_005392265.1	2013	2013	Japan	Japan
BGAJ01000043.1	SAMD00077483	GCA_005392285.1	2013	2013	Japan	Japan
BGAL01000007.1	SAMD00077485	GCA_005392325.1	2013	2013	Japan	Japan
BGAP01000043.1	SAMD00077489	GCA_005392405.1	2013	2013	Japan	Japan
BGAQ01000080.1	SAMD00077490	GCA_005392425.1	2013	2013	Japan	Japan
BGAR01000024.1	SAMD00077491	GCA_005392445.1	2013	2013	Japan	Japan
BGAS01000079.1	SAMD00077492	GCA_005392465.1	2013	2013	Japan	Japan
BGAT01000116.1	SAMD00077493	GCA_005392485.1	2013	2013	Japan	Japan
BGAV01000091.1	SAMD00077495	GCA_005392525.1	2013	2013	Japan	Japan
BGAW01000040.1	SAMD00077496	GCA_005392545.1	2013	2013	Japan	Japan
BGAZ01000023.1	SAMD00077499	GCA_005392605.1	2013	2013	Japan	Japan
BGBA01000099.1	SAMD00077500	GCA_005392625.1	2013	2013	Japan	Japan
BGBD01000113.1	SAMD00077503	GCA_005392685.1	2013	2013	Japan	Japan
BGBE01000090.1	SAMD00077504	GCA_005392705.1	2013	2013	Japan	Japan
BGBH01000056.1	SAMD00077507	GCA_005392765.1	2013	2013	Japan	Japan
BGBI01000020.1	SAMD00077508	GCA_005392785.1	2013	2013	Japan	Japan
BGBN01000130.1	SAMD00077513	GCA_005392885.1	2013	2013	Japan	Japan
BGBP01000038.1	SAMD00077515	GCA_005392935.1	2013	2013	Japan	Japan
BGBR01000059.1	SAMD00077517	GCA_005392975.1	2013	2013	Japan	Japan
BGBS01000016.1	SAMD00077518	GCA_005392995.1	2013	2013	Japan	Japan
BGBU01000074.1	SAMD00077520	GCA_005393035.1	2013	2013	Japan	Japan
BJPV01000226.1	SAMD00166617	GCA_008634125.1	2013	2013	Japan	Japan
BJQI01000194.1	SAMD00166630	GCA_008634385.1	2013	2013	Japan	Japan
BJQJ01000037.1	SAMD00166631	GCA_008634405.1	2013	2013	Japan	Japan
BJQK01000108.1	SAMD00166632	GCA_008634425.1	2013	2013	Japan	Japan
BJQL01000196.1	SAMD00166633	GCA_008634445.1	2013	2013	Japan	Japan
BJQT01000001.1	SAMD00166641	GCA_008634825.1	2013	2013	Japan	Japan
BJRR01000132.1	SAMD00166665	GCA_008635365.1	2013	2013	Japan	Japan
PXHS01000039.1	SAMN08660780	GCA_013422685.1	ESR	2013	New Zealand	41.29 S 174.78 E
PXHT01000038.1	SAMN08660779	GCA_013422695.1	ESR	2013	New Zealand	41.29 S 174.78 E
PXHR01000041.1	SAMN08660781	GCA_013422705.1	ESR	2013	New Zealand	41.29 S 174.78 E
PXHU01000041.1	SAMN08660778	GCA_013422725.1	ESR	2013	New Zealand	41.29 S 174.78 E
PXHV01000004.1	SAMN08660775	GCA_013422755.1	ESR	2013	New Zealand: Auckland	36.85 S 174.76 E
CP018239.1	SAMN05544766	GCA_001890225.1	Publich Health England	2013	UK	missing
LDDB01000133.1	SAMN03455843	GCA_001012435.1	KSU	2013	USA	USA:KS
LDDA01000025.1	SAMN03455845	GCA_001012475.1	KSU	2013	USA	USA:NE
LGZI01000007.1	SAMN03455861	GCA_001191195.1	KSU	2013	USA	USA
LHAB01000023.1	SAMN03455863	GCA_001191525.1	KSU	2013	USA	USA:NE
QFSR01000456.1	SAMN09097272	GCA_003255175.1	National Reference Laboratory for E. coli and Shigella	2014	Czech Republic	Czech Republic
QFSB01000060.1	SAMN09097256	GCA_003255275.1	National Reference Laboratory for E. coli and Shigella	2014	Czech Republic	Czech Republic
QFSS01000404.1	SAMN09097273	GCA_003255565.1	National Reference Laboratory for E. coli and Shigella	2014	Czech Republic	Czech Republic
QRFL01000003.1	SAMN09758574	GCA_004745675.1	Division of Clinical Microbiology	2014	Sweden	Karolinska University Hospital
LDZZ01000141.1	SAMN03393409	GCA_001309805.1	Homo sapiens	2014	Canada	Human
LEAB01000125.1	SAMN03393411	GCA_001309815.1	Homo sapiens	2014	Canada	Human
LEAA01000207.1	SAMN03393410	GCA_001309825.1	Homo sapiens	2014	Canada	Human
LEAI01000135.1	SAMN03393394	GCA_001309965.1	cattle	2014	Canada	Cattle
LEAD01000167.1	SAMN03393393	GCA_001309985.1	Homo sapiens	2014	Canada	Human
LEAJ01000072.1	SAMN03393399	GCA_001309995.1	cattle	2014	Canada	Cattle
NWRS01000032.1	SAMN05504951	GCA_002531325.1	not applicable	2014	Canada	O157:H7
NWRY01000031.1	SAMN05504950	GCA_002531355.1	not applicable	2014	Canada	O2:H25
NWRZ01000044.1	SAMN05504949	GCA_002531395.1	not applicable	2014	Canada	O103:H2
NWRW01000032.1	SAMN05504954	GCA_002531255.1	not applicable	2014	Canada	O157:H7
NWRX01000026.1	SAMN05504953	GCA_002531275.1	not applicable	2014	Canada	O157:H7
NWRR01000027.1	SAMN05504952	GCA_002531305.1	not applicable	2014	Canada	O157:H7
NENS01000038.1	SAMN04420168	GCA_002133695.1	O111:H8/H-	2014	Canada	2014-01-29
NENZ01000037.1	SAMN04420175	GCA_002133745.1	O26:H11	2014	Canada	2014-01-29
NENX01000044.1	SAMN04420173	GCA_002133755.1	O103:H2	2014	Canada	2014-01-29
NEOG01000026.1	SAMN04420182	GCA_002133775.1	O157:H7	2014	Canada	2014-01-29
NEOI01000030.1	SAMN04420184	GCA_002133825.1	O22:H8	2014	Canada	2014-01-29
NEOK01000028.1	SAMN04420186	GCA_002133845.1	O89:H2	2014	Canada	2014-01-29
NENU01000031.1	SAMN04420170	GCA_002134175.1	O121:H19	2014	Canada	2014-01-29
NEOJ01000033.1	SAMN04420185	GCA_002134205.1	O8:H10	2014	Canada	2014-01-29
NEOL01000030.1	SAMN04420187	GCA_002134215.1	O2:H25	2014	Canada	2014-01-29
NENT01000039.1	SAMN04420169	GCA_002134455.1	O91:H14	2014	Canada	2014-01-29
NENV01000031.1	SAMN04420171	GCA_002134505.1	O157:H7	2014	Canada	2014-01-29
NENW01000002.1	SAMN04420172	GCA_002134515.1	O166:H15	2014	Canada	2014-01-29
NENY01000029.1	SAMN04420174	GCA_002134525.1	O55:H7	2014	Canada	2014-01-29
NEOC01000043.1	SAMN04420178	GCA_002134565.1	O111:NM	2014	Canada	2014-01-29
NEOD01000069.1	SAMN04420179	GCA_002134575.1	O157:H7	2014	Canada	2014-01-29
NEOE01000031.1	SAMN04420180	GCA_002134585.1	O157:H7	2014	Canada	2014-01-29
NEOF01000036.1	SAMN04420181	GCA_002134625.1	O26:H11	2014	Canada	2014-01-29
NEOH01000021.1	SAMN04420183	GCA_002134635.1	O174:H21	2014	Canada	2014-01-29
JACFZH010000001.1	SAMN15660548	GCA_014050415.1	Erikson Creek	2014	Canada	surface water
JACSYI010000002.1	SAMN15660549	GCA_014451065.1	Nicomekl River	2014	Canada	surface water
JAAKBZ010000005.1	SAMN13870034	GCA_011032185.1	Cattle feces	2014	Canada	Canada: Brooks
JAAKBY010000014.1	SAMN13870035	GCA_011032195.1	Cattle feces	2014	Canada	Canada: Brooks
JAAKCI010000001.1	SAMN13870025	GCA_011032345.1	Cattle feces	2014	Canada	Canada: Brooks
JAAKCO010000019.1	SAMN13870019	GCA_011032445.1	Cattle feces	2014	Canada	Canada: High River
JAAKCN010000001.1	SAMN13870020	GCA_011032475.1	Cattle feces	2014	Canada	Canada: High River
LECF01000161.1	SAMN03393404	GCA_001309685.1	Clinical	2014	Canada	1
LECI01000172.1	SAMN03393407	GCA_001309775.1	Clinical	2014	Canada	1
LEAE01000220.1	SAMN03393398	GCA_001309885.1	01-Jan-2014	2014	Canada	O157:H7
LEAF01000132.1	SAMN03393395	GCA_001309895.1	01-Jan-2014	2014	Canada	O157:H7
LEAG01000073.1	SAMN03393396	GCA_001309905.1	01-Jan-2014	2014	Canada	O157:H7
LEAH01000047.1	SAMN03393397	GCA_001309925.1	01-Jan-2014	2014	Canada	O157:H7
LDYN01000117.1	SAMN03393401	GCA_001309465.1	Human	2014	Canada	1
LECM01000171.1	SAMN03393402	GCA_001309635.1	Human	2014	Canada	1
LECH01000024.1	SAMN03393405	GCA_001309755.1	Human	2014	Canada	1
NJDB01000034.1	SAMN07224767	GCA_002224665.1	Bos taurus	2014	France	ENVT
VTOT01000003.1	SAMN12636342	GCA_009899505.1	Anses	2014	France	48.1333 N 2.2333 W
VTNB01000013.1	SAMN12641061	GCA_009899355.1	Anses	2014	France	48.435 N 2.177 W
AP018808.1	SAMD00129668	GCA_003966465.1	2014	2014	Japan	Japan
LPUI01000039.1	SAMN04002708	GCA_001609215.1	10	2014	Netherlands	Diarrhoea
LPUH01000102.1	SAMN04002707	GCA_001609235.1	36	2014	Netherlands	Diarrhoea
LOIY01000179.1	SAMN04002705	GCA_001607955.1	11 month	2014	Netherlands	Diarrhoea
LOIZ01000057.1	SAMN04002706	GCA_001608245.1	17	2014	Netherlands	Bloody Diarrhoea
LPUJ01000060.1	SAMN04002709	GCA_001609255.1	0	2014	Netherlands	Diarrhoea
LPUK01000023.1	SAMN04002710	GCA_001609265.1	51	2014	Netherlands	Diarrhoea
LPUM01000019.1	SAMN04002712	GCA_001609295.1	60	2014	Netherlands	Diarrhoea
LPUN01000042.1	SAMN04002713	GCA_001609315.1	72	2014	Netherlands	Diarrhoea
LPUL01000105.1	SAMN04002711	GCA_001609335.1	7	2014	Netherlands	Diarrhoea
PXGJ01000001.1	SAMN08660767	GCA_013421955.1	mEpiLab	2014	New Zealand	New Zealand: Southland
PELG01000024.1	SAMN07839710	GCA_002915085.1	mEpilab	2014	New Zealand	Shiga-Toxigenic Escherichia coli
PELI01000027.1	SAMN07839708	GCA_002915105.1	mEpilab	2014	New Zealand	Shiga-Toxigenic Escherichia coli
JZED01000055.1	SAMN03340677	GCA_000965705.1	SAMN03340677	2014	Norway	Norway
CP013185.1	SAMN04243989	GCA_001886895.1	Centers for Disease Control &amp; Prevention	2014	South Korea	South Korea
CP041749.1	SAMN12302778	GCA_009873375.1	Korea National Institute of Health	2014	South Korea	diarrhea
CP022050.2	SAMN06173306	GCA_002208865.2	George Washington University	2014	USA	Not Applicable
LXPH01000002.1	SAMN04851095	GCA_001645245.1	missing	2014	USA	Homo sapiens
NCSA01000001.1	SAMN04606421	GCA_002087635.1	missing	2014	USA	Homo sapiens
NCRY01000001.1	SAMN04606417	GCA_002087695.1	missing	2014	USA	Homo sapiens
NCSI01000001.1	SAMN04606429	GCA_002087815.1	missing	2014	USA	Homo sapiens
PDAO01000045.1	SAMN07411311	GCA_003418305.1	Jun-2014	2014	USA	not applicable
PDAU01000033.1	SAMN07411304	GCA_003419045.1	May-2014	2014	USA	not applicable
NJEX02000002.1	SAMN06173305	GCA_002206405.2	George Washington University	2014	USA	Not Applicable
JABUQH010000010.1	SAMN14087245	GCA_013413045.1	UZ Brussel	2014	Belgium	diarrhea
JABUQI010000023.1	SAMN14087253	GCA_013413065.1	UZ Brussel	2014	Belgium	missing
QXHC01000004.1	SAMN09939914	GCA_009903585.1	Avian	2014	China
QXHB01000017.1	SAMN09939830	GCA_009903595.1	Avian	2014	China
SSQB01000047.1	SAMN10980030	GCA_004961055.1	Louise Ladefoged Poulsen and Ida Thoefner	2014	Denmark	egg laying hen
BFKI01000115.1	SAMD00077065	GCA_005383905.1	2014	2014	Japan	Japan
BFKK01000052.1	SAMD00077067	GCA_005383945.1	2014	2014	Japan	Japan
BFKM01000004.1	SAMD00077069	GCA_005383985.1	2014	2014	Japan	Japan
BFKN01000104.1	SAMD00077070	GCA_005384005.1	2014	2014	Japan	Japan
BFKO01000137.1	SAMD00077071	GCA_005384025.1	2014	2014	Japan	Japan
BFKQ01000049.1	SAMD00077073	GCA_005384065.1	2014	2014	Japan	Japan
BFKR01000062.1	SAMD00077074	GCA_005384085.1	2014	2014	Japan	Japan
BFKT01000159.1	SAMD00077076	GCA_005384125.1	2014	2014	Japan	Japan
BFKU01000329.1	SAMD00077077	GCA_005384145.1	2014	2014	Japan	Japan
BFKV01000190.1	SAMD00077078	GCA_005384165.1	2014	2014	Japan	Japan
BFKW01000087.1	SAMD00077079	GCA_005384185.1	2014	2014	Japan	Japan
BFKX01000291.1	SAMD00077080	GCA_005384205.1	2014	2014	Japan	Japan
BFKY01000056.1	SAMD00077081	GCA_005384225.1	2014	2014	Japan	Japan
BFWR01000058.1	SAMD00077387	GCA_005390365.1	2014	2014	Japan	Japan
BFWT01000024.1	SAMD00077389	GCA_005390405.1	2014	2014	Japan	Japan
BFWU01000084.1	SAMD00077390	GCA_005390425.1	2014	2014	Japan	Japan
BFWV01000027.1	SAMD00077391	GCA_005390445.1	2014	2014	Japan	Japan
BFWY01000068.1	SAMD00077394	GCA_005390505.1	2014	2014	Japan	Japan
BFWZ01000060.1	SAMD00077395	GCA_005390525.1	2014	2014	Japan	Japan
BFXA01000139.1	SAMD00077396	GCA_005390545.1	2014	2014	Japan	Japan
BFXB01000029.1	SAMD00077397	GCA_005390565.1	2014	2014	Japan	Japan
BFXC01000037.1	SAMD00077398	GCA_005390585.1	2014	2014	Japan	Japan
BFXD01000023.1	SAMD00077399	GCA_005390605.1	2014	2014	Japan	Japan
BFXE01000088.1	SAMD00077400	GCA_005390625.1	2014	2014	Japan	Japan
BFXF01000064.1	SAMD00077401	GCA_005390645.1	2014	2014	Japan	Japan
BFXH01000069.1	SAMD00077403	GCA_005390685.1	2014	2014	Japan	Japan
BFXK01000094.1	SAMD00077406	GCA_005390745.1	2014	2014	Japan	Japan
BFXN01000056.1	SAMD00077409	GCA_005390805.1	2014	2014	Japan	Japan
BFXO01000032.1	SAMD00077410	GCA_005390825.1	2014	2014	Japan	Japan
BFXR01000029.1	SAMD00077413	GCA_005390885.1	2014	2014	Japan	Japan
BFXT01000074.1	SAMD00077415	GCA_005390925.1	2014	2014	Japan	Japan
BFXU01000046.1	SAMD00077416	GCA_005390945.1	2014	2014	Japan	Japan
BFXV01000042.1	SAMD00077417	GCA_005390965.1	2014	2014	Japan	Japan
BFXW01000074.1	SAMD00077418	GCA_005390985.1	2014	2014	Japan	Japan
BFXY01000126.1	SAMD00077420	GCA_005391025.1	2014	2014	Japan	Japan
BFXZ01000010.1	SAMD00077421	GCA_005391045.1	2014	2014	Japan	Japan
BFYA01000100.1	SAMD00077422	GCA_005391065.1	2014	2014	Japan	Japan
BFYB01000061.1	SAMD00077423	GCA_005391085.1	2014	2014	Japan	Japan
BFYC01000064.1	SAMD00077424	GCA_005391105.1	2014	2014	Japan	Japan
BFYD01000054.1	SAMD00077425	GCA_005391125.1	2014	2014	Japan	Japan
BGDJ01000038.1	SAMD00077561	GCA_005393885.1	2014	2014	Japan	Japan
BGDL01000094.1	SAMD00077563	GCA_005393925.1	2014	2014	Japan	Japan
BGDM01000112.1	SAMD00077564	GCA_005393945.1	2014	2014	Japan	Japan
BGDO01000004.1	SAMD00077566	GCA_005393985.1	2014	2014	Japan	Japan
BGDP01000015.1	SAMD00077567	GCA_005394005.1	2014	2014	Japan	Japan
BGDR01000042.1	SAMD00077569	GCA_005394045.1	2014	2014	Japan	Japan
BGDS01000067.1	SAMD00077570	GCA_005394065.1	2014	2014	Japan	Japan
BGDU01000016.1	SAMD00077572	GCA_005394105.1	2014	2014	Japan	Japan
BGDV01000064.1	SAMD00077573	GCA_005394145.1	2014	2014	Japan	Japan
BGDW01000130.1	SAMD00077574	GCA_005394205.1	2014	2014	Japan	Japan
BGDX01000128.1	SAMD00077575	GCA_005394305.1	2014	2014	Japan	Japan
BGDY01000058.1	SAMD00077576	GCA_005394365.1	2014	2014	Japan	Japan
BGDZ01000014.1	SAMD00077577	GCA_005394425.1	2014	2014	Japan	Japan
BGEB01000023.1	SAMD00077579	GCA_005394505.1	2014	2014	Japan	Japan
BGED01000190.1	SAMD00077581	GCA_005394625.1	2014	2014	Japan	Japan
BGEE01000191.1	SAMD00077582	GCA_005394705.1	2014	2014	Japan	Japan
BGEG01000155.1	SAMD00077584	GCA_005394745.1	2014	2014	Japan	Japan
BGEJ01000022.1	SAMD00077587	GCA_005394805.1	2014	2014	Japan	Japan
BGEK01000035.1	SAMD00077588	GCA_005394825.1	2014	2014	Japan	Japan
BGEM01000024.1	SAMD00077590	GCA_005394865.1	2014	2014	Japan	Japan
BGEN01000052.1	SAMD00077591	GCA_005394885.1	2014	2014	Japan	Japan
BGEO01000013.1	SAMD00077592	GCA_005394905.1	2014	2014	Japan	Japan
BGEP01000047.1	SAMD00077593	GCA_005394925.1	2014	2014	Japan	Japan
BGER01000019.1	SAMD00077595	GCA_005394965.1	2014	2014	Japan	Japan
BGES01000015.1	SAMD00077596	GCA_005394985.1	2014	2014	Japan	Japan
BGET01000083.1	SAMD00077597	GCA_005395005.1	2014	2014	Japan	Japan
BGEV01000082.1	SAMD00077599	GCA_005395045.1	2014	2014	Japan	Japan
BGFV01000041.1	SAMD00077625	GCA_005395565.1	2014	2014	Japan	Japan
BGFX01000031.1	SAMD00077627	GCA_005395605.1	2014	2014	Japan	Japan
BGFY01000049.1	SAMD00077628	GCA_005395625.1	2014	2014	Japan	Japan
BGFZ01000069.1	SAMD00077629	GCA_005395645.1	2014	2014	Japan	Japan
BGGA01000014.1	SAMD00077630	GCA_005395665.1	2014	2014	Japan	Japan
BGGB01000005.1	SAMD00077631	GCA_005395685.1	2014	2014	Japan	Japan
BGGD01000072.1	SAMD00077633	GCA_005395725.1	2014	2014	Japan	Japan
BGGE01000102.1	SAMD00077634	GCA_005395745.1	2014	2014	Japan	Japan
BGGG01000005.1	SAMD00077636	GCA_005395785.1	2014	2014	Japan	Japan
BGGH01000102.1	SAMD00077637	GCA_005395805.1	2014	2014	Japan	Japan
BGGJ01000111.1	SAMD00077639	GCA_005395845.1	2014	2014	Japan	Japan
BGGM01000054.1	SAMD00077642	GCA_005395905.1	2014	2014	Japan	Japan
BGIA01000129.1	SAMD00077682	GCA_005396765.1	2014	2014	Japan	Japan
BGIC01000075.1	SAMD00077684	GCA_005396805.1	2014	2014	Japan	Japan
BGID01000013.1	SAMD00077685	GCA_005396825.1	2014	2014	Japan	Japan
BGIE01000019.1	SAMD00077686	GCA_005396845.1	2014	2014	Japan	Japan
BGII01000100.1	SAMD00077690	GCA_005396925.1	2014	2014	Japan	Japan
BGIN01000043.1	SAMD00077695	GCA_005397025.1	2014	2014	Japan	Japan
BGIP01000005.1	SAMD00077697	GCA_005397065.1	2014	2014	Japan	Japan
BGIQ01000037.1	SAMD00077698	GCA_005397085.1	2014	2014	Japan	Japan
BGIR01000042.1	SAMD00077699	GCA_005397105.1	2014	2014	Japan	Japan
BGIS01000071.1	SAMD00077700	GCA_005397125.1	2014	2014	Japan	Japan
BGIT01000002.1	SAMD00077701	GCA_005397145.1	2014	2014	Japan	Japan
BGIU01000027.1	SAMD00077702	GCA_005397165.1	2014	2014	Japan	Japan
BGIY01000008.1	SAMD00077706	GCA_005397245.1	2014	2014	Japan	Japan
BGJA01000051.1	SAMD00077708	GCA_005397285.1	2014	2014	Japan	Japan
BGJE01000245.1	SAMD00077712	GCA_005397365.1	2014	2014	Japan	Japan
BGJG01000033.1	SAMD00077714	GCA_005397405.1	2014	2014	Japan	Japan
BGJH01000035.1	SAMD00077715	GCA_005397425.1	2014	2014	Japan	Japan
BGJJ01000003.1	SAMD00077717	GCA_005397465.1	2014	2014	Japan	Japan
BGJK01000106.1	SAMD00077718	GCA_005397485.1	2014	2014	Japan	Japan
BJQU01000059.1	SAMD00166642	GCA_008634855.1	2014	2014	Japan	Japan
BJQV01000228.1	SAMD00166643	GCA_008634885.1	2014	2014	Japan	Japan
BJQW01000256.1	SAMD00166644	GCA_008634905.1	2014	2014	Japan	Japan
BJQX01000042.1	SAMD00166645	GCA_008634925.1	2014	2014	Japan	Japan
BJQY01000198.1	SAMD00166646	GCA_008634945.1	2014	2014	Japan	Japan
BJQZ01000066.1	SAMD00166647	GCA_008634965.1	2014	2014	Japan	Japan
BJRA01000152.1	SAMD00166648	GCA_008634985.1	2014	2014	Japan	Japan
BJRB01000216.1	SAMD00166649	GCA_008635005.1	2014	2014	Japan	Japan
BJRC01000116.1	SAMD00166650	GCA_008635025.1	2014	2014	Japan	Japan
BJRD01000220.1	SAMD00166651	GCA_008635045.1	2014	2014	Japan	Japan
BJRE01000051.1	SAMD00166652	GCA_008635065.1	2014	2014	Japan	Japan
BJRF01000177.1	SAMD00166653	GCA_008635085.1	2014	2014	Japan	Japan
BJRG01000083.1	SAMD00166654	GCA_008635105.1	2014	2014	Japan	Japan
BJRH01000107.1	SAMD00166655	GCA_008635125.1	2014	2014	Japan	Japan
BJRI01000201.1	SAMD00166656	GCA_008635145.1	2014	2014	Japan	Japan
BJRJ01000006.1	SAMD00166657	GCA_008635165.1	2014	2014	Japan	Japan
BJRK01000021.1	SAMD00166658	GCA_008635185.1	2014	2014	Japan	Japan
BJRL01000092.1	SAMD00166659	GCA_008635205.1	2014	2014	Japan	Japan
BJRM01000183.1	SAMD00166660	GCA_008635225.1	2014	2014	Japan	Japan
BJRN01000144.1	SAMD00166661	GCA_008635245.1	2014	2014	Japan	Japan
BJRO01000030.1	SAMD00166662	GCA_008635295.1	2014	2014	Japan	Japan
BJRP01000181.1	SAMD00166663	GCA_008635315.1	2014	2014	Japan	Japan
BJRQ01000090.1	SAMD00166664	GCA_008635345.1	2014	2014	Japan	Japan
BJRS01000099.1	SAMD00166666	GCA_008635385.1	2014	2014	Japan	Japan
BJRV01000179.1	SAMD00166669	GCA_008635445.1	2014	2014	Japan	Japan
BJSA01000173.1	SAMD00166674	GCA_008635545.1	2014	2014	Japan	Japan
PXHO01000040.1	SAMN08660783	GCA_013422565.1	ESR	2014	New Zealand	41.29 S 174.78 E
UCUF01000031.1	SAMEA3472052	GCA_900478515.1	2014	2014	UK	Sus scrofa
NWBA01000037.1	SAMN07488843	GCA_002319275.1	USDA ARS Eastern Regional Research Center	2014	USA	not collected
NWAX01000033.1	SAMN07488846	GCA_002319295.1	USDA ARS Eastern Regional Research Center	2014	USA	not collected
NWAT01000008.1	SAMN07488850	GCA_002319435.1	USDA ARS Eastern Regional Research Center	2014	USA	not collected
NWAU01000009.1	SAMN07488849	GCA_002319515.1	USDA ARS Eastern Regional Research Center	2014	USA	not collected
NWAV01000032.1	SAMN07488848	GCA_002319555.1	USDA ARS Eastern Regional Research Center	2014	USA	not collected
NWAW01000037.1	SAMN07488847	GCA_002319565.1	USDA ARS Eastern Regional Research Center	2014	USA	not collected
NWAY01000007.1	SAMN07488845	GCA_002319625.1	USDA ARS Eastern Regional Research Center	2014	USA	not collected
NWAZ01000007.1	SAMN07488844	GCA_002319705.1	USDA ARS Eastern Regional Research Center	2014	USA	not collected
NWBD01000008.1	SAMN07488840	GCA_002319745.1	USDA ARS Eastern Regional Research Center	2014	USA	not collected
NWAS01000008.1	SAMN07488851	GCA_002494445.1	USDA ARS Eastern Regional Research Center	2014	USA	not collected
QAEX01000009.1	SAMN08810281	GCA_004766745.1	USDA ARS Eastern Regional Research Center	2014	USA	not collected
QAEY01000033.1	SAMN08810282	GCA_004766755.1	USDA ARS Eastern Regional Research Center	2014	USA	not collected
QAEV01000027.1	SAMN08810279	GCA_004766775.1	USDA ARS Eastern Regional Research Center	2014	USA	not collected
QAFA01000008.1	SAMN08810284	GCA_004767105.1	USDA ARS Eastern Regional Research Center	2014	USA	not collected
QAEU01000027.1	SAMN08810278	GCA_004767115.1	USDA ARS Eastern Regional Research Center	2014	USA	not collected
QAEZ01000032.1	SAMN08810283	GCA_004767125.1	USDA ARS Eastern Regional Research Center	2014	USA	not collected
QAEW01000009.1	SAMN08810280	GCA_004769025.1	USDA ARS Eastern Regional Research Center	2014	USA	not collected
QQVX01000001.1	SAMN08815162	GCA_013416625.1	Oscar Gomez	2014	USA	Tennessee
QFSE01000579.1	SAMN09097259	GCA_003255635.1	National Reference Laboratory for E. coli and Shigella	2015	Czech Republic	Czech Republic
NENL01000039.1	SAMN04420161	GCA_002133665.1	O26:H11	2015	Canada	2015-02-26
NENN01000034.1	SAMN04420163	GCA_002133675.1	O174:H21	2015	Canada	2015-02-26
NENK01000035.1	SAMN04420160	GCA_002133685.1	O121:H19	2015	Canada	2015-02-26
NENH01000036.1	SAMN04420157	GCA_002134065.1	O157:H7	2015	Canada	2015-02-26
NENI01000036.1	SAMN04420158	GCA_002134075.1	O104:H7	2015	Canada	2015-02-26
NENF01000002.1	SAMN04420155	GCA_002134085.1	O166:H15	2015	Canada	2015-02-26
NENG01000031.1	SAMN04420156	GCA_002134105.1	O157:H7	2015	Canada	2015-02-26
NENJ01000041.1	SAMN04420159	GCA_002134145.1	O111:H8/H-	2015	Canada	2015-02-26
NENO01000002.1	SAMN04420164	GCA_002134395.1	O41:H26	2015	Canada	2015-02-26
JACFZA010000010.1	SAMN15660562	GCA_014050245.1	Sumas 1	2015	Canada	surface water
JACFZB010000010.1	SAMN15660561	GCA_014050335.1	Sumas 1	2015	Canada	surface water
JACFZF010000019.1	SAMN15660553	GCA_014050375.1	Surrey 2	2015	Canada	surface water
JACFZG010000022.1	SAMN15660552	GCA_014050405.1	Sumas 1	2015	Canada	surface water
JACSYG010000001.1	SAMN15660551	GCA_014451005.1	Sumas 1	2015	Canada	surface water
JACSYH010000003.1	SAMN15660550	GCA_014451045.1	Sumas 1	2015	Canada	surface water
JAAKBK010000005.1	SAMN13870049	GCA_011028055.1	Cattle feces	2015	Canada	Canada: Brooks
CP058682.1	SAMN15423745	GCA_014058445.1	Gregor Fiedler	2015	Germany	54.19166 N 10.07240 E
AP018488.1	SAMD00108492	GCA_003966795.1	2015	2015	Japan	missing
CP016755.1	SAMN05417814	GCA_002220265.1	Ministry of Food and Drug Safety	2015	South Korea	South Korea: Seoul
LIVL01000034.1	SAMN04009886	GCA_001420165.1	SAMN04009886	2015	Tanzania	Tanzania
WSIS01000019.1	SAMN13068714	GCA_009762185.1	feces	2015	Tanzania	whole organism
PDAN01000047.1	SAMN07411312	GCA_003417915.1	Nov-2015	2015	USA	Homo sapiens
CP044315.2	SAMN12822940	GCA_008761535.3	CDC	2015	USA	38 N 116 W
CP045827.1	SAMN11008224	GCA_009650035.1	missing	2015	Australia	missing
JABUQK010000043.1	SAMN14087454	GCA_013412965.1	UZ Brussel	2015	Belgium	Diarrhea/HUS
JABUQJ010000022.1	SAMN14087304	GCA_013413015.1	UZ Brussel	2015	Belgium	Bloody diarrhea
SSSC01000012.1	SAMN10980087	GCA_004960625.1	Ida Thoefner and Louise Ladefoged Poulsen	2015	Denmark	egg laying hen
MPGP01000011.1	SAMN05954727	GCA_001902665.1	2015	2015	Finland	deer
MPGR01000001.1	SAMN05954726	GCA_001902675.1	2015	2015	Finland	deer
MPGS01000001.1	SAMN05954728	GCA_001902685.1	2015	2015	Finland	deer
MPGT01000001.1	SAMN05954729	GCA_001902735.1	2015	2015	Finland	deer
MRVY01000052.1	SAMN06131775	GCA_002286535.1	2015	2015	Israel	Israel
BJRT01000036.1	SAMD00166667	GCA_008635405.1	2015	2015	Japan	Japan
BJRU01000239.1	SAMD00166668	GCA_008635425.1	2015	2015	Japan	Japan
BJRW01000032.1	SAMD00166670	GCA_008635465.1	2015	2015	Japan	Japan
BJRX01000059.1	SAMD00166671	GCA_008635485.1	2015	2015	Japan	Japan
BJRY01000130.1	SAMD00166672	GCA_008635505.1	2015	2015	Japan	Japan
BJRZ01000187.1	SAMD00166673	GCA_008635525.1	2015	2015	Japan	Japan
BJSB01000115.1	SAMD00166675	GCA_008635565.1	2015	2015	Japan	Japan
BJSC01000183.1	SAMD00166676	GCA_008635585.1	2015	2015	Japan	Japan
BJSD01000003.1	SAMD00166677	GCA_008635605.1	2015	2015	Japan	Japan
BJSE01000053.1	SAMD00166678	GCA_008635625.1	2015	2015	Japan	Japan
BJSF01000058.1	SAMD00166679	GCA_008635645.1	2015	2015	Japan	Japan
BJSG01000179.1	SAMD00166680	GCA_008635665.1	2015	2015	Japan	Japan
BJSH01000115.1	SAMD00166681	GCA_008635685.1	2015	2015	Japan	Japan
BJSI01000003.1	SAMD00166682	GCA_008635705.1	2015	2015	Japan	Japan
BJSJ01000012.1	SAMD00166683	GCA_008635725.1	2015	2015	Japan	Japan
PEQH01000026.1	SAMN07947779	GCA_002761795.1	Jorge Maximiliano Guerra	2015	Peru	14.26 S 72.05 W
UCWG01000015.1	SAMEA3472089	GCA_900479115.1	2015	2015	UK	Bos taurus
PGUC01000281.1	SAMN08032462	GCA_002795085.1	Zhengxin Ma	2015	USA	FL
PGUD01000338.1	SAMN08032463	GCA_002795105.1	Zhengxin Ma	2015	USA	Florida
QFST01000088.1	SAMN09097274	GCA_003255555.1	National Reference Laboratory for E. coli and Shigella	2016	Czech Republic	Czech Republic
PYPJ01000208.1	SAMN08731613	GCA_003027255.1	Austrian Agency for Health and Food Safety (AGES)	2016	Austria	lama
PYPK01000139.1	SAMN08731612	GCA_003027275.1	Austrian Agency for Health and Food Safety (AGES)	2016	Austria	sheep
PYPO01000032.1	SAMN08731208	GCA_003027285.1	Austrian Agency for Health and Food Safety (AGES)	2016	Austria	sheep
PYPN01000045.1	SAMN08731603	GCA_003027315.1	Austrian Agency for Health and Food Safety (AGES)	2016	Austria	sheep
PYPL01000155.1	SAMN08731606	GCA_003027355.1	Austrian Agency for Health and Food Safety (AGES)	2016	Austria	sheep
PYPM01000093.1	SAMN08731604	GCA_003027395.1	Austrian Agency for Health and Food Safety (AGES)	2016	Austria	sheep
PYPR01000218.1	SAMN08731207	GCA_003027415.1	Austrian Agency for Health and Food Safety (AGES)	2016	Austria	sheep
PYPI01000036.1	SAMN08731618	GCA_003027235.1	Austrian Agency for Health and Food Safety (AGES)	2016	Austria	Homo sapiens
PYPH01000039.1	SAMN08731627	GCA_003027335.1	Austrian Agency for Health and Food Safety (AGES)	2016	Austria	Homo sapiens
PYPQ01000144.1	SAMN08731628	GCA_003027215.1	Austrian Agency for Health and Food Safety (AGES)	2016	Austria	Homo sapiens
PYPG01000031.1	SAMN08731631	GCA_003027185.1	Austrian Agency for Health and Food Safety (AGES)	2016	Austria	Homo sapiens
PYPF01000033.1	SAMN08731649	GCA_003027135.1	Austrian Agency for Health and Food Safety (AGES)	2016	Austria	goat
PYPE01000034.1	SAMN08731652	GCA_003027145.1	Austrian Agency for Health and Food Safety (AGES)	2016	Austria	goat
PYPD01000034.1	SAMN08731662	GCA_003027175.1	Austrian Agency for Health and Food Safety (AGES)	2016	Austria	Homo sapiens
VNZC01000036.1	SAMN10786620	GCA_009821015.1	feces	2016	Bangladesh	Bangladesh
JACFZD010000011.1	SAMN15660559	GCA_014050305.1	Sumas 3	2016	Canada	surface water
JACFZE010000010.1	SAMN15660558	GCA_014050315.1	Sumas 3	2016	Canada	surface water
JACFZC010000025.1	SAMN15660560	GCA_014050325.1	Surrey 3	2016	Canada	surface water
JACSYE010000011.1	SAMN15660555	GCA_014450915.1	Surrey 2	2016	Canada	surface water
JACSYC010000012.1	SAMN15660557	GCA_014450925.1	Surrey 2	2016	Canada	surface water
JACSYD010000021.1	SAMN15660556	GCA_014450935.1	Surrey 2	2016	Canada	surface water
JACSYF010000019.1	SAMN15660554	GCA_014450995.1	Sumas 1	2016	Canada	surface water
PYPP01000034.1	SAMN08731206	GCA_003027325.1	Austrian Agency for Health and Food Safety (AGES)	2016	Germany	Homo sapiens
CP023200.1	SAMN07599867	GCA_002290225.1	Buffalo	2016	India	whole organism
PUIS01000031.1	SAMN08535026	GCA_003347195.1	Cantacuzino NIMMRD	2016	Romania	E.coli intestinal infection
PUIU01000031.1	SAMN08535029	GCA_003347255.1	Cantacuzino NIMMRD	2016	Romania	E.coli intestinal infection
PUIT01000033.1	SAMN08535031	GCA_003347215.1	Cantacuzino NIMMRD	2016	Romania	E.coli intestinal infection
CP023061.1	SAMN07436715	GCA_003491165.1	National Culture Collection for Pathogens	2016	South Korea	diffusal diarrhea
CP046527.1	SAMN13429994	GCA_009738455.1	USDA-ARS-PSM	2016	USA	missing
PIOQ01000100.1	SAMN08104569	GCA_002810695.1	fecal sample	2016	USA	Fecal sample
JABUQM010000015.1	SAMN14087456	GCA_013412955.1	UZ Brussel	2016	Belgium	HUS
JABUPW010000017.1	SAMN14087039	GCA_013413275.1	ARSIA	2016	Belgium	diarrhea
JABUPV010000017.1	SAMN14087033	GCA_013413285.1	ARSIA	2016	Belgium	diarrhea
JABUPU010000024.1	SAMN14087032	GCA_013413315.1	ARSIA	2016	Belgium	diarrhea
JABUQL010000033.1	SAMN14087455	GCA_013413335.1	UZ Brussel	2016	Belgium	missing
CP022407.1	SAMN07339706	GCA_002844165.1	Saskatchewan Public Health	2016	Canada	52.05 N 106.39 W
CP043478.1	SAMN12660184	GCA_008329665.1	Yak feces	2016	China
MRVX01000030.1	SAMN06131774	GCA_002286545.1	2016	2016	Israel	Israel
MRWA01000016.1	SAMN06131777	GCA_002286585.1	2016	2016	Israel	Israel
MRVZ01000036.1	SAMN06131776	GCA_002286565.1	2016	2016	Israel	Israel
MRWB01000147.1	SAMN06131778	GCA_002286605.1	2016	2016	Israel	Israel
MRVT01000059.1	SAMN06131770	GCA_002286435.1	2016	2016	Israel	Israel
MRVS01000049.1	SAMN06131769	GCA_002286445.1	2016	2016	Israel	Israel
MRVU01000004.1	SAMN06131771	GCA_002286455.1	2016	2016	Israel	Israel
MRVR01000017.1	SAMN06131768	GCA_002286465.1	2016	2016	Israel	Israel
MRVV01000026.1	SAMN06131772	GCA_002286515.1	2016	2016	Israel	Israel
MRVW01000039.1	SAMN06131773	GCA_002286525.1	2016	2016	Israel	Israel
JABEXY010000017.1	SAMN14600522	GCA_013074445.1	Daphnia obtusa	2016	Italy	CNR-IRSA Verbania
BJSK01000032.1	SAMD00166684	GCA_008635745.1	2016	2016	Japan	Japan
BJSL01000028.1	SAMD00166685	GCA_008635765.1	2016	2016	Japan	Japan
BJSM01000008.1	SAMD00166686	GCA_008635785.1	2016	2016	Japan	Japan
BJSN01000019.1	SAMD00166687	GCA_008635835.1	2016	2016	Japan	Japan
BJSO01000036.1	SAMD00166688	GCA_008635855.1	2016	2016	Japan	Japan
BJSP01000008.1	SAMD00166689	GCA_008635875.1	2016	2016	Japan	Japan
BJSQ01000064.1	SAMD00166690	GCA_008635895.1	2016	2016	Japan	Japan
BJSR01000155.1	SAMD00166691	GCA_008635915.1	2016	2016	Japan	Japan
BJSS01000046.1	SAMD00166692	GCA_008635935.1	2016	2016	Japan	Japan
BJST01000032.1	SAMD00166693	GCA_008635965.1	2016	2016	Japan	Japan
BJSU01000019.1	SAMD00166694	GCA_008636025.1	2016	2016	Japan	Japan
PXHL01000013.1	SAMN08660777	GCA_013422545.1	ESR	2016	New Zealand	36.85 S 174.76 E
PXHM01000021.1	SAMN08660776	GCA_013422595.1	ESR	2016	New Zealand	36.85 S 174.76 E
PRDF01000132.1	SAMN08457483	GCA_002925925.1	Dr. Todd Callaway	2016	USA	Edema Disease of Swine
QRFK01000055.1	SAMN09758575	GCA_004745725.1	Division of Clinical Microbiology	2017	Sweden	Karolinska University Hospital
CP035706.1	SAMN10873602	GCA_006514375.1	Epidemiological surveillance	2017	Brazil	Minas Gerais
CP024997.2	SAMN08094773	GCA_002804345.3	2017	2017	China	S17-13
CP025036.2	SAMN08111325	GCA_002812685.3	2017	2017	China
NGBP02000106.1	SAMN06947111	GCA_002218525.2	Dr. Anthony Smith	2017	South Africa	Haemolytic uraemic syndrome
CP039404.1	SAMN11266496	GCA_004804185.1	not applicable	2017	UK	2017
CP054363.1	SAMN14943544	GCA_013315715.1	SCU-171	2017	USA	whole organism
JABUPZ010000017.1	SAMN14087146	GCA_013413165.1	ARSIA	2017	Belgium	diarrhea
JABUPX010000018.1	SAMN14087040	GCA_013413235.1	ARSIA	2017	Belgium	diarrhea
JACDQG010000001.1	SAMN15532307	GCA_013449575.1	Health Canada	2017	Canada	not collected
RZWE01000156.1	SAMN10644713	GCA_004005115.1	CHU limoges	2017	France	Homo sapiens
PYRU01000034.1	SAMN08773544	GCA_003027915.1	culture	2017	Switzerland
PYRX01000052.1	SAMN08773541	GCA_003027955.1	culture	2017	Switzerland
PYRR01000045.1	SAMN08773547	GCA_003027965.1	culture	2017	Switzerland
PYSB01000073.1	SAMN08773537	GCA_003027995.1	culture	2017	Switzerland
PYRO01000036.1	SAMN08773550	GCA_003028015.1	culture	2017	Switzerland
PYRS01000037.1	SAMN08773546	GCA_003028035.1	culture	2017	Switzerland
PYSD01000037.1	SAMN08773535	GCA_003028045.1	culture	2017	Switzerland
PYRT01000050.1	SAMN08773545	GCA_003028075.1	culture	2017	Switzerland
PYRW01000030.1	SAMN08773542	GCA_003028095.1	culture	2017	Switzerland
PYRY01000039.1	SAMN08773540	GCA_003028115.1	culture	2017	Switzerland
PYSF01000039.1	SAMN08773533	GCA_003028135.1	culture	2017	Switzerland
PYSC01000099.1	SAMN08773536	GCA_003028145.1	culture	2017	Switzerland
PYRP01000092.1	SAMN08773549	GCA_003028175.1	culture	2017	Switzerland
PYRV01000048.1	SAMN08773543	GCA_003028195.1	culture	2017	Switzerland
PYRQ01000032.1	SAMN08773548	GCA_003028205.1	culture	2017	Switzerland
PYRZ01000632.1	SAMN08773539	GCA_003028235.1	culture	2017	Switzerland
PYSA01000033.1	SAMN08773538	GCA_003028245.1	culture	2017	Switzerland
PYSE01000117.1	SAMN08773534	GCA_003028275.1	culture	2017	Switzerland
CP035545.1	SAMN08167607	GCA_009664305.1	USDA-FSIS	2017	USA	missing
JACBNU010000001.1	SAMN15456521	GCA_013403045.1	10^9 phage AR1 infection rep 4	2018	Canada	45.5017 N 73.5673 W
JACBNS010000001.1	SAMN15456519	GCA_013403075.1	10^9 phage AR1 infection rep 2	2018	Canada	45.5017 N 73.5673 W
JACBNT010000001.1	SAMN15456520	GCA_013403165.1	10^9 phage AR1 infection rep 3	2018	Canada	45.5017 N 73.5673 W
JACBNR010000015.1	SAMN15456518	GCA_013403205.1	10^9 phage AR1 infection rep 1	2018	Canada	45.5017 N 73.5673 W
RJDB01000038.1	SAMN10390761	GCA_003721655.1	Institute for Food Safety and Hygiene	2018	Kenya	Kenya
RJDD01000004.1	SAMN10390759	GCA_003721675.1	Institute for Food Safety and Hygiene	2018	Kenya	Kenya
RJDC01000042.1	SAMN10390760	GCA_003721685.1	Institute for Food Safety and Hygiene	2018	Kenya	Kenya
RJDE01000021.1	SAMN10390758	GCA_003721715.1	Institute for Food Safety and Hygiene	2018	Kenya	Kenya
RJDH01000037.1	SAMN10390755	GCA_003721725.1	Institute for Food Safety and Hygiene	2018	Kenya	Kenya
RJDG01000003.1	SAMN10390756	GCA_003721735.1	Institute for Food Safety and Hygiene	2018	Kenya	Kenya
RJDF01000042.1	SAMN10390757	GCA_003721775.1	Institute for Food Safety and Hygiene	2018	Kenya	Kenya
RJDK01000001.1	SAMN10390752	GCA_003721785.1	Institute for Food Safety and Hygiene	2018	Kenya	Kenya
RJDI01000003.1	SAMN10390754	GCA_003721795.1	Institute for Food Safety and Hygiene	2018	Kenya	Kenya
RJDJ01000008.1	SAMN10390753	GCA_003721835.1	Institute for Food Safety and Hygiene	2018	Kenya	Kenya
RJDL01000043.1	SAMN10390751	GCA_003721845.1	Institute for Food Safety and Hygiene	2018	Kenya	Kenya
RJDN01000005.1	SAMN10390749	GCA_003721875.1	Institute for Food Safety and Hygiene	2018	Kenya	Kenya
RJDO01000021.1	SAMN10390748	GCA_003721895.1	Institute for Food Safety and Hygiene	2018	Kenya	Kenya
RJDM01000038.1	SAMN10390750	GCA_003721905.1	Institute for Food Safety and Hygiene	2018	Kenya	Kenya
RJDQ01000009.1	SAMN10390746	GCA_003721935.1	Institute for Food Safety and Hygiene	2018	Kenya	Kenya
RJDP01000038.1	SAMN10390747	GCA_003721955.1	Institute for Food Safety and Hygiene	2018	Kenya	Kenya
RJDS01000001.1	SAMN10390744	GCA_003721975.1	Institute for Food Safety and Hygiene	2018	Kenya	Kenya
RJDR01000039.1	SAMN10390745	GCA_003721995.1	Institute for Food Safety and Hygiene	2018	Kenya	Kenya
RJDT01000006.1	SAMN10390743	GCA_003722015.1	Institute for Food Safety and Hygiene	2018	Kenya	Kenya
RJDU01000039.1	SAMN10390742	GCA_003722035.1	Institute for Food Safety and Hygiene	2018	Kenya	Kenya
CP043539.1	SAMN12670427	GCA_008462425.1	Dawood Al Ajmi and Shafeeq Rahman	2018	United Arab Emirates	camel
JABUQR010000017.1	SAMN14090734	GCA_013412825.1	UZ Brussel	2018	Belgium	missing
JABUQS010000017.1	SAMN14090735	GCA_013412835.1	UZ Brussel	2018	Belgium	missing
JABUQQ010000017.1	SAMN14090733	GCA_013412895.1	UZ Brussel	2018	Belgium	Diarrhea
JABUQO010000023.1	SAMN14090731	GCA_013412915.1	UZ Brussel	2018	Belgium	Bloody diarrhea
JABUQN010000015.1	SAMN14090730	GCA_013412935.1	UZ Brussel	2018	Belgium	diarrhea
JABUQP010000017.1	SAMN14090732	GCA_013412945.1	UZ Brussel	2018	Belgium	Bloody diarrhea
JABUQC010000018.1	SAMN14087151	GCA_013413135.1	ARSIA	2018	Belgium	Enteritis
JABUQD010000017.1	SAMN14087161	GCA_013413145.1	ARSIA	2018	Belgium	septicemia
JABUQB010000018.1	SAMN14087149	GCA_013413175.1	ARSIA	2018	Belgium	Enteritis
JABUQA010000023.1	SAMN14087147	GCA_013413215.1	ARSIA	2018	Belgium	Enteritis
BIED01000034.1	SAMD00148640	GCA_005400765.1	2018	2018	France	France
SEKR01000009.1	SAMN10835663	GCA_010820675.1	CDC	2018	USA	not collected
SEKO01000009.1	SAMN10835651	GCA_010820725.1	CDC	2018	USA	not collected
SEKP01000028.1	SAMN10835655	GCA_010820745.1	CDC	2018	USA	not collected
SEKL01000009.1	SAMN10835654	GCA_010820755.1	CDC	2018	USA	not collected
SEKQ01000009.1	SAMN10835659	GCA_010820785.1	CDC	2018	USA	not collected
SEKM01000009.1	SAMN10835658	GCA_010820795.1	CDC	2018	USA	not collected
SEKK01000031.1	SAMN10835650	GCA_010820825.1	CDC	2018	USA	not collected
SEKI01000031.1	SAMN10835657	GCA_010820865.1	CDC	2018	USA	not collected
SEKH01000053.1	SAMN10835653	GCA_010820875.1	CDC	2018	USA	not collected
SEKJ01000009.1	SAMN10835661	GCA_010820905.1	CDC	2018	USA	not collected
SEKT01000034.1	SAMN10835656	GCA_010915695.1	CDC	2018	USA	not collected
SEKU01000009.1	SAMN10835660	GCA_010915715.1	CDC	2018	USA	not collected
SEKS01000029.1	SAMN10835652	GCA_010915745.1	CDC	2018	USA	not collected
SEKN01000009.1	SAMN10835662	GCA_010915835.1	CDC	2018	USA	not collected
BHZO01000117.1	SAMD00148521	GCA_005397825.1	2018	2018	USA	USA
BIAN01000053.1	SAMD00148546	GCA_005398325.1	2018	2018	USA	USA
JACBWJ010000005.1	SAMN15423724	GCA_013413535.1	missing	2019	Portugal	Portugal: Guilhabreu
JACBWE010000001.1	SAMN15423729	GCA_013413545.1	missing	2019	Portugal	Portugal: Guilhabreu
JACBWG010000001.1	SAMN15423727	GCA_013413565.1	missing	2019	Portugal	Portugal: Guilhabreu
JACBWH010000010.1	SAMN15423726	GCA_013413595.1	missing	2019	Portugal	Portugal: Guilhabreu
JACBWP010000021.1	SAMN15423718	GCA_013413605.1	missing	2019	Portugal	Portugal: Guilhabreu
JACBWN010000040.1	SAMN15423720	GCA_013413635.1	missing	2019	Portugal	Portugal: Guilhabreu
JACBWO010000021.1	SAMN15423719	GCA_013413645.1	missing	2019	Portugal	Portugal: Guilhabreu
JACBWL010000006.1	SAMN15423722	GCA_013413655.1	missing	2019	Portugal	Portugal: Guilhabreu
JACBWF010000002.1	SAMN15423728	GCA_013413695.1	missing	2019	Portugal	Portugal: Guilhabreu
JACBWK010000004.1	SAMN15423723	GCA_013413705.1	missing	2019	Portugal	Portugal: Guilhabreu
JACBWM010000018.1	SAMN15423721	GCA_013413725.1	missing	2019	Portugal	Portugal: Guilhabreu
JACBWI010000002.1	SAMN15423725	GCA_013413745.1	missing	2019	Portugal	Portugal: Guilhabreu
JABUQW010000017.1	SAMN14090739	GCA_013412755.1	UZ Brussel	2019	Belgium	Diarrhea / HUS
JABUQV010000016.1	SAMN14090738	GCA_013412765.1	UZ Brussel	2019	Belgium	Bloody diarrhea/HUS/Death
JABUQU010000019.1	SAMN14090737	GCA_013412815.1	UZ Brussel	2019	Belgium	Diarrhea / HUS
JABUQT010000017.1	SAMN14090736	GCA_013412845.1	UZ Brussel	2019	Belgium	Diarrhea
AERP01000051.1	SAMN02472077	GCA_000192665.2	A	missing
AERR01000035.1	SAMN02472080	GCA_000192685.2	A	missing
AP010960.1	SAMD00060957	GCA_000010765.1	O111:H-	missing
AP010953.1	SAMD00060955	GCA_000091005.1	O26:H11	missing
AP010958.1	SAMD00060956	GCA_000010745.1	O103:H2	missing
CP007133.1	SAMN03081526	GCA_000662395.1	SAMN03081526	missing		Belgium
CP007136.1	SAMN03081527	GCA_000671295.1	SAMN03081527	missing		USA
CP011331.1	SAMN03856947	GCA_000986765.1	SAMN03856947	missing		Denmark
CP006262.1	SAMN02641384	GCA_000520055.1	SAMN02641384	missing	Belgium	Belgium
RRMW01000001.1	SAMN08797244	GCA_005040835.1	SAMN08797244	missing	Canada	Canada
RRMH01000001.1	SAMN08797229	GCA_005041805.1	SAMN08797229	missing	Canada	Canada
RRLY01000001.1	SAMN08797220	GCA_005041935.1	SAMN08797220	missing	Canada	Canada
RRLP01000028.1	SAMN08797211	GCA_005042035.1	SAMN08797211	missing	Canada	Canada
RRSJ01000163.1	SAMN08797406	GCA_005038405.1	SAMN08797406	missing	Canada	Canada
RRSI01000070.1	SAMN08797405	GCA_005038425.1	SAMN08797405	missing	Canada	Canada
RRSH01000069.1	SAMN08797404	GCA_005038445.1	SAMN08797404	missing	Canada	Canada
RRSF01000072.1	SAMN08797402	GCA_005038465.1	SAMN08797402	missing	Canada	Canada
RRSE01000045.1	SAMN08797401	GCA_005038475.1	SAMN08797401	missing	Canada	Canada
RRSA01000045.1	SAMN08797397	GCA_005038525.1	SAMN08797397	missing	Canada	Canada
RRSK01000071.1	SAMN08797407	GCA_005039165.1	SAMN08797407	missing	Canada	Canada
RRSG01000072.1	SAMN08797403	GCA_005039175.1	SAMN08797403	missing	Canada	Canada
RRSD01000031.1	SAMN08797400	GCA_005039195.1	SAMN08797400	missing	Canada	Canada
RRSC01000071.1	SAMN08797399	GCA_005039205.1	SAMN08797399	missing	Canada	Canada
RRSB01000072.1	SAMN08797398	GCA_005039215.1	SAMN08797398	missing	Canada	Canada
RRQA01000017.1	SAMN08797332	GCA_005039795.1	SAMN08797332	missing	Canada	Canada
RRPZ01000017.1	SAMN08797331	GCA_005041095.1	SAMN08797331	missing	Canada	Canada
RREQ01000042.1	SAMN08797017	GCA_005045815.1	SAMN08797017	missing	Canada	Canada
RRNC01000046.1	SAMN08797250	GCA_005040735.1	SAMN08797250	missing	Canada	Canada
RRMY01000040.1	SAMN08797246	GCA_005040805.1	SAMN08797246	missing	Canada	Canada
RRMX01000042.1	SAMN08797245	GCA_005040825.1	SAMN08797245	missing	Canada	Canada
RRMR01000026.1	SAMN08797239	GCA_005041705.1	SAMN08797239	missing	Canada	Canada
RRKQ01000033.1	SAMN08797184	GCA_005042505.1	SAMN08797184	missing	Canada	Canada
RRKP01000035.1	SAMN08797183	GCA_005042795.1	SAMN08797183	missing	Canada	Canada
RRFD01000028.1	SAMN08797030	GCA_005045325.1	SAMN08797030	missing	Canada	Canada
RRNL01000039.1	SAMN08797259	GCA_005040615.1	SAMN08797259	missing	Canada	Canada
RRNK01000006.1	SAMN08797258	GCA_005040635.1	SAMN08797258	missing	Canada	Canada
RRNG01000030.1	SAMN08797254	GCA_005040655.1	SAMN08797254	missing	Canada	Canada
RRNF01000030.1	SAMN08797253	GCA_005040705.1	SAMN08797253	missing	Canada	Canada
RRNB01000037.1	SAMN08797249	GCA_005040755.1	SAMN08797249	missing	Canada	Canada
RRMU01000043.1	SAMN08797242	GCA_005040845.1	SAMN08797242	missing	Canada	Canada
RRMT01000042.1	SAMN08797241	GCA_005040855.1	SAMN08797241	missing	Canada	Canada
RRMO01000028.1	SAMN08797236	GCA_005040945.1	SAMN08797236	missing	Canada	Canada
RRMM01000038.1	SAMN08797234	GCA_005040955.1	SAMN08797234	missing	Canada	Canada
RRMJ01000001.1	SAMN08797231	GCA_005041035.1	SAMN08797231	missing	Canada	Canada
RRNM01000041.1	SAMN08797260	GCA_005041595.1	SAMN08797260	missing	Canada	Canada
RRMZ01000029.1	SAMN08797247	GCA_005041675.1	SAMN08797247	missing	Canada	Canada
RRMV01000031.1	SAMN08797243	GCA_005041695.1	SAMN08797243	missing	Canada	Canada
RRMP01000031.1	SAMN08797237	GCA_005041735.1	SAMN08797237	missing	Canada	Canada
RRMN01000028.1	SAMN08797235	GCA_005041765.1	SAMN08797235	missing	Canada	Canada
RRMI01000001.1	SAMN08797230	GCA_005041775.1	SAMN08797230	missing	Canada	Canada
RRMG01000038.1	SAMN08797228	GCA_005041785.1	SAMN08797228	missing	Canada	Canada
RRME01000001.1	SAMN08797226	GCA_005041835.1	SAMN08797226	missing	Canada	Canada
RRMC01000001.1	SAMN08797224	GCA_005041855.1	SAMN08797224	missing	Canada	Canada
RRMB01000001.1	SAMN08797223	GCA_005041865.1	SAMN08797223	missing	Canada	Canada
RRMA01000006.1	SAMN08797222	GCA_005041905.1	SAMN08797222	missing	Canada	Canada
RRLW01000006.1	SAMN08797218	GCA_005041955.1	SAMN08797218	missing	Canada	Canada
RRLX01000024.1	SAMN08797219	GCA_005041965.1	SAMN08797219	missing	Canada	Canada
RRMF01000001.1	SAMN08797227	GCA_005042025.1	SAMN08797227	missing	Canada	Canada
RRMD01000001.1	SAMN08797225	GCA_005042055.1	SAMN08797225	missing	Canada	Canada
RRLU01000039.1	SAMN08797216	GCA_005042075.1	SAMN08797216	missing	Canada	Canada
RRLS01000041.1	SAMN08797214	GCA_005042105.1	SAMN08797214	missing	Canada	Canada
RRLR01000039.1	SAMN08797213	GCA_005042135.1	SAMN08797213	missing	Canada	Canada
RRLQ01000003.1	SAMN08797212	GCA_005042145.1	SAMN08797212	missing	Canada	Canada
RRKN01000032.1	SAMN08797181	GCA_005042555.1	SAMN08797181	missing	Canada	Canada
RRKO01000033.1	SAMN08797182	GCA_005042785.1	SAMN08797182	missing	Canada	Canada
LECN01000012.1	SAMN03393403	GCA_001309645.1	SAMN03393403	missing	Canada	Canada
LECJ01000198.1	SAMN03393406	GCA_001309715.1	SAMN03393406	missing	Canada	Canada
LECK01000027.1	SAMN03393408	GCA_001309735.1	SAMN03393408	missing	Canada	Canada
MBOI01000061.1	SAMN05301323	GCA_002144055.1	SAMN05301323	missing	Canada	Canada
MBOJ01000058.1	SAMN05301324	GCA_002144065.1	SAMN05301324	missing	Canada	Canada
MBOA01000049.1	SAMN05301326	GCA_002144095.1	SAMN05301326	missing	Canada	Canada
MBNZ01000058.1	SAMN05301325	GCA_002144105.1	SAMN05301325	missing	Canada	Canada
MBOB01000046.1	SAMN05301327	GCA_002144135.1	SAMN05301327	missing	Canada	Canada
MBOC01000045.1	SAMN05301328	GCA_002144145.1	SAMN05301328	missing	Canada	Canada
MBOD01000144.1	SAMN05301357	GCA_002144165.1	SAMN05301357	missing	Canada	Canada
MBOE01000161.1	SAMN05301359	GCA_002144185.1	SAMN05301359	missing	Canada	Canada
RRHV01000035.1	SAMN08797102	GCA_005044135.1	SAMN08797102	missing	Canada	Canada
RRHT01000053.1	SAMN08797100	GCA_005044145.1	SAMN08797100	missing	Canada	Canada
RRHR01000077.1	SAMN08797098	GCA_005044175.1	SAMN08797098	missing	Canada	Canada
RRHQ01000035.1	SAMN08797097	GCA_005044195.1	SAMN08797097	missing	Canada	Canada
RRHC01000043.1	SAMN08797083	GCA_005044455.1	SAMN08797083	missing	Canada	Canada
RRGX01000057.1	SAMN08797078	GCA_005044505.1	SAMN08797078	missing	Canada	Canada
RRHY01000042.1	SAMN08797105	GCA_005044785.1	SAMN08797105	missing	Canada	Canada
RRHS01000033.1	SAMN08797099	GCA_005044825.1	SAMN08797099	missing	Canada	Canada
RRGY01000048.1	SAMN08797079	GCA_005044845.1	SAMN08797079	missing	Canada	Canada
RRGW01000044.1	SAMN08797077	GCA_005044895.1	SAMN08797077	missing	Canada	Canada
RRGU01000039.1	SAMN08797075	GCA_005044935.1	SAMN08797075	missing	Canada	Canada
RRGA01000044.1	SAMN08797055	GCA_005044995.1	SAMN08797055	missing	Canada	Canada
RRFV01000042.1	SAMN08797050	GCA_005045015.1	SAMN08797050	missing	Canada	Canada
RRFS01000004.1	SAMN08797047	GCA_005045145.1	SAMN08797047	missing	Canada	Canada
RRGB01000035.1	SAMN08797056	GCA_005045575.1	SAMN08797056	missing	Canada	Canada
RRFU01000041.1	SAMN08797049	GCA_005045595.1	SAMN08797049	missing	Canada	Canada
RRFR01000042.1	SAMN08797046	GCA_005045625.1	SAMN08797046	missing	Canada	Canada
RRET01000002.1	SAMN08797020	GCA_005045805.1	SAMN08797020	missing	Canada	Canada
RREP01000030.1	SAMN08797016	GCA_005045845.1	SAMN08797016	missing	Canada	Canada
MWVK01000037.1	SAMN06349171	GCA_002027605.1	SAMN06349171	missing	Canada	Canada
MWVL01000034.1	SAMN06349172	GCA_002027645.1	SAMN06349172	missing	Canada	Canada
MWVM01000032.1	SAMN06349173	GCA_002027685.1	SAMN06349173	missing	Canada	Canada
RRHZ01000036.1	SAMN08797106	GCA_005044015.1	SAMN08797106	missing	Canada	Canada
RRHW01000031.1	SAMN08797103	GCA_005044095.1	SAMN08797103	missing	Canada	Canada
RRHU01000069.1	SAMN08797101	GCA_005044105.1	SAMN08797101	missing	Canada	Canada
RRHI01000046.1	SAMN08797089	GCA_005044295.1	SAMN08797089	missing	Canada	Canada
RRHH01000039.1	SAMN08797088	GCA_005044325.1	SAMN08797088	missing	Canada	Canada
RRHG01000038.1	SAMN08797087	GCA_005044375.1	SAMN08797087	missing	Canada	Canada
RRHE01000027.1	SAMN08797085	GCA_005044395.1	SAMN08797085	missing	Canada	Canada
RRHF01000031.1	SAMN08797086	GCA_005044435.1	SAMN08797086	missing	Canada	Canada
RRHB01000035.1	SAMN08797082	GCA_005044445.1	SAMN08797082	missing	Canada	Canada
RRSO01000007.1	SAMN08797411	GCA_005038345.1	SAMN08797411	missing	Canada	Canada
RRSN01000048.1	SAMN08797410	GCA_005038355.1	SAMN08797410	missing	Canada	Canada
RRSM01000033.1	SAMN08797409	GCA_005038395.1	SAMN08797409	missing	Canada	Canada
RREZ01000041.1	SAMN08797026	GCA_005045385.1	SAMN08797026	missing	Canada	Canada
RRFM01000038.1	SAMN08797040	GCA_005045665.1	SAMN08797040	missing	Canada	Canada
RRFA01000046.1	SAMN08797027	GCA_005045365.1	SAMN08797027	missing	Canada	Canada
RRHX01000035.1	SAMN08797104	GCA_005044075.1	SAMN08797104	missing	Canada	Canada
RRHJ01000046.1	SAMN08797090	GCA_005044315.1	SAMN08797090	missing	Canada	Canada
RRHD01000032.1	SAMN08797084	GCA_005044405.1	SAMN08797084	missing	Canada	Canada
RRHA01000042.1	SAMN08797081	GCA_005044495.1	SAMN08797081	missing	Canada	Canada
RRFT01000045.1	SAMN08797048	GCA_005045115.1	SAMN08797048	missing	Canada	Canada
CP041411.1	SAMN12214771	GCA_009948655.1	SAMN12214771	missing	China	China
CP041416.1	SAMN12214770	GCA_009949145.1	SAMN12214770	missing	China	China
CP041422.1	SAMN12214769	GCA_009949705.1	SAMN12214769	missing	China	China
CP041425.1	SAMN12214768	GCA_009950125.1	SAMN12214768	missing	China	China
CP041429.1	SAMN12214767	GCA_009950475.1	SAMN12214767	missing	China	China
CP041431.1	SAMN12214766	GCA_009950805.1	SAMN12214766	missing	China	China
CP041433.1	SAMN12214765	GCA_009951245.1	SAMN12214765	missing	China	China
CP041437.1	SAMN12214763	GCA_009952125.1	SAMN12214763	missing	China	China
RRGR01000007.1	SAMN08797072	GCA_005044565.1	SAMN08797072	missing	Denmark	Denmark
RRGP01000020.1	SAMN08797070	GCA_005044585.1	SAMN08797070	missing	Denmark	Denmark
RRGQ01000037.1	SAMN08797071	GCA_005044605.1	SAMN08797071	missing	Denmark	Denmark
RRGO01000030.1	SAMN08797069	GCA_005044635.1	SAMN08797069	missing	Denmark	Denmark
RRGN01000016.1	SAMN08797068	GCA_005044645.1	SAMN08797068	missing	Denmark	Denmark
RRGL01000008.1	SAMN08797066	GCA_005044655.1	SAMN08797066	missing	Denmark	Denmark
RRGK01000037.1	SAMN08797065	GCA_005044695.1	SAMN08797065	missing	Denmark	Denmark
RRGG01000040.1	SAMN08797061	GCA_005044735.1	SAMN08797061	missing	Denmark	Denmark
RRGS01000041.1	SAMN08797073	GCA_005044915.1	SAMN08797073	missing	Denmark	Denmark
RRGJ01000031.1	SAMN08797064	GCA_005044925.1	SAMN08797064	missing	Denmark	Denmark
RRGM01000024.1	SAMN08797067	GCA_005044945.1	SAMN08797067	missing	Denmark	Denmark
RRGH01000025.1	SAMN08797062	GCA_005045035.1	SAMN08797062	missing	Denmark	Denmark
JAAECA010000021.1	SAMN13916056	GCA_010179635.1	SAMN13916056	missing	France	France
HF572917.2	SAMEA3865278	GCA_000967155.1	SAMEA3865278	missing	Germany	Germany
PXGO01000001.1	SAMN08660736	GCA_013422095.1	SAMN08660736	missing	Germany	Germany
NWAR01000069.1	SAMN07488852	GCA_002319255.1	SAMN07488852	missing	Italy	Italy
JAAECB010000116.1	SAMN13916048	GCA_010179675.1	SAMN13916048	missing	Mexico	Mexico
AWXM02000326.1	SAMN02469310	GCA_000473725.2	SAMN02469310	missing	missing
AYGW02000278.1	SAMN02469304	GCA_000496345.2	SAMN02469304	missing	missing
AYMX02000395.1	SAMN02469305	GCA_000496365.2	SAMN02469305	missing	missing
CDLB01000080.1	SAMEA3145163	GCA_900000205.1	SAMEA3145163	missing	missing
AE005174.2	SAMN02604092	GCA_000006665.1	SAMN02604092	missing	missing
CP023535.1	SAMN07312447	GCA_002393365.1	SAMN07312447	missing	missing	Missing
PDDT01000002.1	SAMN07312444	GCA_002554325.1	SAMN07312444	missing	missing	Missing
PDED01000001.1	SAMN07312442	GCA_002554475.1	SAMN07312442	missing	missing	Missing
PDEE01000004.1	SAMN07312446	GCA_002554485.1	SAMN07312446	missing	missing	Missing
PDEK01000002.1	SAMN07312443	GCA_002554675.1	SAMN07312443	missing	missing	Missing
RRTS01000091.1	SAMN08797445	GCA_005037875.1	SAMN08797445	missing	missing	not collected
RRTU01000043.1	SAMN08797448	GCA_005037915.1	SAMN08797448	missing	missing	not collected
RRRL01000050.1	SAMN08797377	GCA_005038675.1	SAMN08797377	missing	missing	not collected
RRRH01000016.1	SAMN08797369	GCA_005039405.1	SAMN08797369	missing	missing	not collected
RRPP01000033.1	SAMN08797320	GCA_005039935.1	SAMN08797320	missing	missing	not collected
RRPN01000043.1	SAMN08797318	GCA_005039985.1	SAMN08797318	missing	missing	not collected
RRPQ01000038.1	SAMN08797322	GCA_005041155.1	SAMN08797322	missing	missing	not collected
CP013662.1	SAMN02688213	GCA_001677515.1	SAMN02688213	missing	missing	missing
MTFS01000021.1	SAMN05721768	GCA_001997045.1	SAMN05721768	missing	missing	missing
MTGM01000061.1	SAMN05721788	GCA_001997405.1	SAMN05721788	missing	missing	missing
CP026755.1	SAMN04014918	GCA_002948655.1	SAMN04014918	missing	missing	missing
PUQC01000079.1	SAMN08581619	GCA_002968075.1	SAMN08581619	missing	missing	missing
PNRN01000040.1	SAMN07411310	GCA_003384105.1	SAMN07411310	missing	missing	missing
PCZZ01000256.1	SAMN07411328	GCA_003417815.1	SAMN07411328	missing	missing	missing
PDAM01000034.1	SAMN07411313	GCA_003418215.1	SAMN07411313	missing	missing	missing
PDAP01000033.1	SAMN07411309	GCA_003418605.1	SAMN07411309	missing	missing	missing
PDAQ01000029.1	SAMN07411308	GCA_003418635.1	SAMN07411308	missing	missing	missing
PDAR01000031.1	SAMN07411307	GCA_003418715.1	SAMN07411307	missing	missing	missing
PDAS01000036.1	SAMN07411306	GCA_003418725.1	SAMN07411306	missing	missing	missing
PDAT01000034.1	SAMN07411305	GCA_003418805.1	SAMN07411305	missing	missing	missing
QAET01000035.1	SAMN08810277	GCA_004766795.1	SAMN08810277	missing	missing	missing
QAEP01000024.1	SAMN08810273	GCA_004767135.1	SAMN08810273	missing	missing	missing
VODJ01000156.1	SAMN12290398	GCA_007846655.1	SAMN12290398	missing	missing	missing
CP017249.1	SAMN05729957	GCA_001806265.1	SAMN05729957	missing	missing	N/A
CP017251.1	SAMN05729956	GCA_001806285.1	SAMN05729956	missing	missing	N/A
JAADAA010000021.1	SAMN13909231	GCA_010820545.1	SAMN13909231	missing	missing	N/A
PVRW01000004.1	SAMN08637915	GCA_002999675.1	SAMN08637915	missing	missing	NA
DMKN01000001.1	SAMN08017836	GCA_003454275.1	SAMN08017836	missing	missing	not applicable
DMXT01000078.1	SAMN08018183	GCA_003482825.1	SAMN08018183	missing	missing	not applicable
CP003301.1	SAMN01831190	GCA_000299475.1	SAMN01831190	missing	missing
CP001164.1	SAMN02603441	GCA_000021125.1	SAMN02603441	missing	missing
CP001368.1	SAMN02604255	GCA_000022225.1	SAMN02604255	missing	missing
CM000662.1	SAMN02436234	GCA_000155125.1	SAMN02436234	missing	missing
ABHO01000009.1	SAMN02436280	GCA_000171915.1	SAMN02436280	missing	missing
ABHP01000015.1	SAMN02436229	GCA_000171935.1	SAMN02436229	missing	missing
ABHQ01000010.1	SAMN02436230	GCA_000171955.1	SAMN02436230	missing	missing
ABHR01000013.1	SAMN02436281	GCA_000171975.1	SAMN02436281	missing	missing
ABHS01000011.1	SAMN02436174	GCA_000171995.1	SAMN02436174	missing	missing
ABHT01000004.1	SAMN02436282	GCA_000172015.1	SAMN02436282	missing	missing
ABHU01000014.1	SAMN02436283	GCA_000172035.1	SAMN02436283	missing	missing
ABHW01000011.1	SAMN02436284	GCA_000172055.1	SAMN02436284	missing	missing
ABHK02000003.1	SAMN02436318	GCA_000181735.1	SAMN02436318	missing	missing
ABHL02000002.1	SAMN02436319	GCA_000181755.1	SAMN02436319	missing	missing
ABHM02000003.1	SAMN02436173	GCA_000181775.1	SAMN02436173	missing	missing
AERQ01000012.1	SAMN02472078	GCA_000193955.2	SAMN02472078	missing	missing
AEZI02000025.1	SAMN02436330	GCA_000194175.2	SAMN02436330	missing	missing
AEZJ02000019.1	SAMN02436471	GCA_000194215.2	SAMN02436471	missing	missing
AEZU02000088.1	SAMN02436552	GCA_000194335.2	SAMN02436552	missing	missing
AEZV02000113.1	SAMN02436634	GCA_000194355.2	SAMN02436634	missing	missing
AEZX02000016.1	SAMN02436635	GCA_000194395.2	SAMN02436635	missing	missing
AEZO02000031.1	SAMN02436331	GCA_000194415.2	SAMN02436331	missing	missing
AEZR02000050.1	SAMN00113720	GCA_000194435.2	SAMN00113720	missing	missing
AFAA02000036.1	SAMN02436474	GCA_000194495.2	SAMN02436474	missing	missing
AFAB02000198.1	SAMN02436637	GCA_000194535.2	SAMN02436637	missing	missing
AFAI02000025.1	SAMN00116815	GCA_000194725.2	SAMN00116815	missing	missing
AEZK02000026.1	SAMN02436554	GCA_000215145.2	SAMN02436554	missing	missing
AEZQ02000013.1	SAMN02436633	GCA_000215185.2	SAMN02436633	missing	missing
AEZS02000010.1	SAMN02436332	GCA_000215205.2	SAMN02436332	missing	missing
AEZT02000028.1	SAMN02436473	GCA_000215225.2	SAMN02436473	missing	missing
AEZW02000003.1	SAMN02436333	GCA_000215245.2	SAMN02436333	missing	missing
AEZZ02000070.1	SAMN02436553	GCA_000215265.2	SAMN02436553	missing	missing
AFAC02000012.1	SAMN02436475	GCA_000215285.2	SAMN02436475	missing	missing
AFOB02000006.1	SAMN00623111	GCA_000215685.3	SAMN00623111	missing	missing
AFDQ01000033.1	SAMN00015360	GCA_000225025.2	SAMN00015360	missing	missing
AFDR01000017.1	SAMN00015368	GCA_000225045.2	SAMN00015368	missing	missing
AFDS01000055.1	SAMN00016621	GCA_000225065.2	SAMN00016621	missing	missing
AFDU01000033.1	SAMN00015357	GCA_000225105.2	SAMN00015357	missing	missing
AFDV01000044.1	SAMN00015373	GCA_000225125.2	SAMN00015373	missing	missing
AFDW01000041.1	SAMN00016950	GCA_000225145.2	SAMN00016950	missing	missing
AFDZ01000030.1	SAMN00016450	GCA_000225205.2	SAMN00016450	missing	missing
AFEA01000011.1	SAMN00016457	GCA_000225225.2	SAMN00016457	missing	missing
AIGF01000056.1	SAMN00190985	GCA_000249795.2	SAMN00190985	missing	missing
AIGX01000042.1	SAMN00199082	GCA_000250155.2	SAMN00199082	missing	missing
CP001925.1	SAMN02603645	GCA_000262125.1	SAMN02603645	missing	missing
AJVQ01000068.1	SAMN00991746	GCA_000263895.1	SAMN00991746	missing	missing
AJVR01000264.1	SAMN00991747	GCA_000263915.1	SAMN00991747	missing	missing
AJVS01000089.1	SAMN00991745	GCA_000263935.1	SAMN00991745	missing	missing
AJVT01000003.1	SAMN00991742	GCA_000263955.1	SAMN00991742	missing	missing
AJVU01000057.1	SAMN00991744	GCA_000263975.1	SAMN00991744	missing	missing
AJVV01000437.1	SAMN00991743	GCA_000263995.1	SAMN00991743	missing	missing
AJVW01000390.1	SAMN00991748	GCA_000264015.1	SAMN00991748	missing	missing
AKLQ01000001.1	SAMN00760005	GCA_000267105.1	SAMN00760005	missing	missing
	SAMN00769924	GCA_000267665.2	SAMN00769924	missing	missing
AKAV01000204.1	SAMN00996410	GCA_000276745.1	SAMN00996410	missing	missing
AKAW01000379.1	SAMN00996417	GCA_000276765.1	SAMN00996417	missing	missing
AKBB01000090.1	SAMN00996446	GCA_000276785.1	SAMN00996446	missing	missing
AKBA01000112.1	SAMN00996445	GCA_000276845.1	SAMN00996445	missing	missing
AKAX01000568.1	SAMN00996418	GCA_000276865.1	SAMN00996418	missing	missing
AKBC01000035.1	SAMN00996447	GCA_000276885.1	SAMN00996447	missing	missing
AKAY01000057.1	SAMN00996443	GCA_000276925.1	SAMN00996443	missing	missing
AKAZ01000224.1	SAMN00996444	GCA_000276945.1	SAMN00996444	missing	missing
AFEX01000009.1	SAMN00016456	GCA_000281775.1	SAMN00016456	missing	missing
CP003289.1	SAMN01831188	GCA_000299455.1	SAMN01831188	missing	missing
AMTP01000126.1	SAMN00794598	GCA_000302715.1	SAMN00794598	missing	missing
AMTQ01000008.1	SAMN00794600	GCA_000302735.1	SAMN00794600	missing	missing
	SAMN00808720	GCA_000303235.2	SAMN00808720	missing	missing
JH943440.1	SAMN00808719	GCA_000303255.2	SAMN00808719	missing	missing
	SAMN00808722	GCA_000303275.2	SAMN00808722	missing	missing
	SAMN00808718	GCA_000303295.2	SAMN00808718	missing	missing
	SAMN00808717	GCA_000303315.2	SAMN00808717	missing	missing
	SAMN00808716	GCA_000303335.2	SAMN00808716	missing	missing
	SAMN00808714	GCA_000303355.2	SAMN00808714	missing	missing
	SAMN00808715	GCA_000303375.2	SAMN00808715	missing	missing
JH945831.1	SAMN00808713	GCA_000303395.2	SAMN00808713	missing	missing
	SAMN00808712	GCA_000303415.2	SAMN00808712	missing	missing
	SAMN00808711	GCA_000303435.2	SAMN00808711	missing	missing
	SAMN00808710	GCA_000303455.2	SAMN00808710	missing	missing
	SAMN00808709	GCA_000303475.2	SAMN00808709	missing	missing
	SAMN00808708	GCA_000303495.2	SAMN00808708	missing	missing
	SAMN00808707	GCA_000303515.2	SAMN00808707	missing	missing
	SAMN00808706	GCA_000303535.2	SAMN00808706	missing	missing
	SAMN00808704	GCA_000303555.2	SAMN00808704	missing	missing
	SAMN00808703	GCA_000303575.2	SAMN00808703	missing	missing
	SAMN00808702	GCA_000303595.2	SAMN00808702	missing	missing
	SAMN00808701	GCA_000303615.2	SAMN00808701	missing	missing
	SAMN00794576	GCA_000303675.2	SAMN00794576	missing	missing
	SAMN00794575	GCA_000303695.2	SAMN00794575	missing	missing
	SAMN00794578	GCA_000303735.2	SAMN00794578	missing	missing
	SAMN00794580	GCA_000303755.2	SAMN00794580	missing	missing
	SAMN00794579	GCA_000303775.2	SAMN00794579	missing	missing
	SAMN00794581	GCA_000303795.2	SAMN00794581	missing	missing
	SAMN00794582	GCA_000303815.2	SAMN00794582	missing	missing
	SAMN00794583	GCA_000303835.2	SAMN00794583	missing	missing
	SAMN00794584	GCA_000303855.2	SAMN00794584	missing	missing
JH960594.1	SAMN00794585	GCA_000303875.2	SAMN00794585	missing	missing
	SAMN00794586	GCA_000303895.2	SAMN00794586	missing	missing
	SAMN00794587	GCA_000303915.2	SAMN00794587	missing	missing
	SAMN00794588	GCA_000303935.2	SAMN00794588	missing	missing
	SAMN00794597	GCA_000303975.2	SAMN00794597	missing	missing
	SAMN00794592	GCA_000303995.2	SAMN00794592	missing	missing
	SAMN00794589	GCA_000304015.2	SAMN00794589	missing	missing
	SAMN00794594	GCA_000304035.2	SAMN00794594	missing	missing
JH970627.1	SAMN01036685	GCA_000304815.2	SAMN01036685	missing	missing
AMTN01000099.1	SAMN01036880	GCA_000304835.2	SAMN01036880	missing	missing
JH970155.1	SAMN01036878	GCA_000305155.2	SAMN01036878	missing	missing
JH969648.1	SAMN01036881	GCA_000305375.2	SAMN01036881	missing	missing
JH968936.1	SAMN01036882	GCA_000305395.2	SAMN01036882	missing	missing
JH969152.1	SAMN01036885	GCA_000305415.2	SAMN01036885	missing	missing
JH968579.1	SAMN01036887	GCA_000305435.2	SAMN01036887	missing	missing
JH968005.1	SAMN01036884	GCA_000305455.2	SAMN01036884	missing	missing
KB000019.1	SAMN01041331	GCA_000316325.2	SAMN01041331	missing	missing
KB006081.1	SAMN01041330	GCA_000316345.2	SAMN01041330	missing	missing
KB007108.1	SAMN01041328	GCA_000316365.2	SAMN01041328	missing	missing
KB007294.1	SAMN01041332	GCA_000316385.2	SAMN01041332	missing	missing
KB006657.1	SAMN01041329	GCA_000316405.2	SAMN01041329	missing	missing
KB005715.1	SAMN01041333	GCA_000316425.2	SAMN01041333	missing	missing
KB003993.1	SAMN01041334	GCA_000316445.2	SAMN01041334	missing	missing
KB004997.1	SAMN01041335	GCA_000316465.1	SAMN01041335	missing	missing
KB005560.1	SAMN01041339	GCA_000316485.1	SAMN01041339	missing	missing
ANMC01000127.1	SAMN01041350	GCA_000316505.2	SAMN01041350	missing	missing
ANME01000013.1	SAMN01041354	GCA_000316545.2	SAMN01041354	missing	missing
ANMF01000001.1	SAMN01041355	GCA_000316565.2	SAMN01041355	missing	missing
KB004789.1	SAMN01041353	GCA_000316705.2	SAMN01041353	missing	missing
KB004281.1	SAMN01041352	GCA_000316725.2	SAMN01041352	missing	missing
JH999738.1	SAMN01041349	GCA_000316745.2	SAMN01041349	missing	missing
KB003449.1	SAMN01041343	GCA_000316765.2	SAMN01041343	missing	missing
KB002946.1	SAMN01041348	GCA_000316785.2	SAMN01041348	missing	missing
KB003092.1	SAMN01041347	GCA_000316805.2	SAMN01041347	missing	missing
KB002485.1	SAMN01041345	GCA_000316825.2	SAMN01041345	missing	missing
KB001769.1	SAMN01041340	GCA_000316845.2	SAMN01041340	missing	missing
KB000789.1	SAMN01041341	GCA_000316885.2	SAMN01041341	missing	missing
KB000504.1	SAMN01041346	GCA_000316905.2	SAMN01041346	missing	missing
KB009238.1	SAMN01041344	GCA_000318425.2	SAMN01041344	missing	missing
KB008554.1	SAMN01041351	GCA_000318445.2	SAMN01041351	missing	missing
AODZ01000121.1	SAMN01112588	GCA_000334975.2	SAMN01112588	missing	missing
AOEA01000096.1	SAMN01112507	GCA_000334995.2	SAMN01112507	missing	missing
AOEF01000018.1	SAMN01112509	GCA_000335015.2	SAMN01112509	missing	missing
AOEG01000121.1	SAMN01112699	GCA_000335035.2	SAMN01112699	missing	missing
AOEM01000075.1	SAMN01112702	GCA_000335075.2	SAMN01112702	missing	missing
AOEN01000059.1	SAMN01112511	GCA_000335095.2	SAMN01112511	missing	missing
AOEP01000011.1	SAMN01728946	GCA_000335115.1	SAMN01728946	missing	missing
AOEQ01000014.1	SAMN01728943	GCA_000335135.1	SAMN01728943	missing	missing
AOER01000006.1	SAMN01728942	GCA_000335155.2	SAMN01728942	missing	missing
AOES01000021.1	SAMN01728948	GCA_000335175.2	SAMN01728948	missing	missing
AOET01000122.1	SAMN01728945	GCA_000335195.2	SAMN01728945	missing	missing
AOEV01000013.1	SAMN01728944	GCA_000335215.2	SAMN01728944	missing	missing
AODY01000094.1	SAMN01112587	GCA_000335235.2	SAMN01112587	missing	missing
AOEB01000011.1	SAMN01112697	GCA_000335255.2	SAMN01112697	missing	missing
AOEC01000116.1	SAMN01112696	GCA_000335275.2	SAMN01112696	missing	missing
AOED01000123.1	SAMN01112508	GCA_000335295.2	SAMN01112508	missing	missing
AOEE01000111.1	SAMN01112589	GCA_000335315.2	SAMN01112589	missing	missing
AOEJ01000063.1	SAMN01112591	GCA_000335335.2	SAMN01112591	missing	missing
AOEL01000002.1	SAMN01112701	GCA_000335355.2	SAMN01112701	missing	missing
AOEU01000166.1	SAMN01728947	GCA_000335375.2	SAMN01728947	missing	missing
AOEI01000002.1	SAMN01112590	GCA_000335415.2	SAMN01112590	missing	missing
AOEK01000071.1	SAMN01112510	GCA_000335435.2	SAMN01112510	missing	missing
AOEO01000008.1	SAMN01112512	GCA_000335455.2	SAMN01112512	missing	missing
KB453009.1	SAMN01112698	GCA_000340455.2	SAMN01112698	missing	missing
AVQV01000001.1	SAMN01883258	GCA_000461915.2	SAMN01883258	missing	missing
AVQR01000020.1	SAMN01883249	GCA_000461935.2	SAMN01883249	missing	missing
AVQS01000008.1	SAMN01883226	GCA_000461955.2	SAMN01883226	missing	missing
AVQY01000001.1	SAMN01883229	GCA_000461975.2	SAMN01883229	missing	missing
AVQT01000005.1	SAMN01883250	GCA_000461995.2	SAMN01883250	missing	missing
AVQU01000001.1	SAMN01883257	GCA_000462025.2	SAMN01883257	missing	missing
AVQW01000010.1	SAMN01883227	GCA_000462045.2	SAMN01883227	missing	missing
AVRB01000001.1	SAMN01883232	GCA_000462065.2	SAMN01883232	missing	missing
AVRC01000023.1	SAMN01883252	GCA_000462085.2	SAMN01883252	missing	missing
AVQZ01000006.1	SAMN01883230	GCA_000462105.2	SAMN01883230	missing	missing
AVRA01000054.1	SAMN01883231	GCA_000462125.2	SAMN01883231	missing	missing
AVRM01000062.1	SAMN01919630	GCA_000462145.2	SAMN01919630	missing	missing
AVRP01000002.1	SAMN01919657	GCA_000462165.2	SAMN01919657	missing	missing
AVSB01000062.1	SAMN01885452	GCA_000462185.2	SAMN01885452	missing	missing
AVRQ01000005.1	SAMN01885532	GCA_000462225.2	SAMN01885532	missing	missing
AVRR01000001.1	SAMN01885535	GCA_000462245.2	SAMN01885535	missing	missing
AVRH01000038.1	SAMN01883167	GCA_000462285.2	SAMN01883167	missing	missing
AVRI01000071.1	SAMN01919739	GCA_000462305.2	SAMN01919739	missing	missing
AVRJ01000065.1	SAMN01919667	GCA_000462325.2	SAMN01919667	missing	missing
AVRK01000010.1	SAMN01919631	GCA_000462345.2	SAMN01919631	missing	missing
AVRL01000063.1	SAMN01919655	GCA_000462365.2	SAMN01919655	missing	missing
AVRO01000059.1	SAMN01919656	GCA_000462385.2	SAMN01919656	missing	missing
AVRD01000019.1	SAMN01883253	GCA_000462405.2	SAMN01883253	missing	missing
AVRE01000019.1	SAMN01883254	GCA_000462425.2	SAMN01883254	missing	missing
AVRF01000029.1	SAMN01883255	GCA_000462445.2	SAMN01883255	missing	missing
AVRG01000001.1	SAMN01883256	GCA_000462465.2	SAMN01883256	missing	missing
AVRS01000001.1	SAMN01885449	GCA_000462485.2	SAMN01885449	missing	missing
AVRT01000005.1	SAMN01885524	GCA_000462505.2	SAMN01885524	missing	missing
AVRU01000005.1	SAMN01885526	GCA_000462525.2	SAMN01885526	missing	missing
AVRV01000001.1	SAMN01885529	GCA_000462545.2	SAMN01885529	missing	missing
AVRW01000007.1	SAMN01885523	GCA_000462565.2	SAMN01885523	missing	missing
AVRX01000001.1	SAMN01885525	GCA_000462585.2	SAMN01885525	missing	missing
AVRY01000010.1	SAMN01885527	GCA_000462605.2	SAMN01885527	missing	missing
AVRZ01000001.1	SAMN01885530	GCA_000462625.2	SAMN01885530	missing	missing
AVSA01000001.1	SAMN01885531	GCA_000462645.2	SAMN01885531	missing	missing
AVSC01000063.1	SAMN01885453	GCA_000462665.2	SAMN01885453	missing	missing
AVSD01000010.1	SAMN01885447	GCA_000462685.2	SAMN01885447	missing	missing
AVSE01000003.1	SAMN01885448	GCA_000462705.2	SAMN01885448	missing	missing
AVSF01000006.1	SAMN01885528	GCA_000462725.2	SAMN01885528	missing	missing
AVSG01000001.1	SAMN01885446	GCA_000462745.2	SAMN01885446	missing	missing
AVSH01000001.1	SAMN01885454	GCA_000462765.2	SAMN01885454	missing	missing
AVSI01000012.1	SAMN01885455	GCA_000462785.2	SAMN01885455	missing	missing
AVSJ01000007.1	SAMN01885456	GCA_000462805.2	SAMN01885456	missing	missing
AVSK01000077.1	SAMN01885522	GCA_000462825.2	SAMN01885522	missing	missing
AVSL01000001.1	SAMN01885450	GCA_000462845.2	SAMN01885450	missing	missing
AVSM01000001.1	SAMN01885451	GCA_000462865.2	SAMN01885451	missing	missing
AVSN01000001.1	SAMN01885534	GCA_000462885.2	SAMN01885534	missing	missing
AVSO01000014.1	SAMN01885533	GCA_000462905.2	SAMN01885533	missing	missing
AVQX01000012.1	SAMN01883228	GCA_000477495.2	SAMN01883228	missing	missing
CP013663.1	SAMN02688215	GCA_001678965.1	SAMN02688215	missing	missing	missing
CP040572.1	SAMN11786966	GCA_005885955.1	SAMN11786966	missing	missing	missing
CP038380.1	SAMN11229498	GCA_013167875.1	SAMN11229498	missing	missing	missing
CP032795.1	SAMN10177966	GCA_008926125.1	SAMN10177966	missing	New Zealand	New Zealand
CP032797.1	SAMN10177965	GCA_008926145.1	SAMN10177965	missing	New Zealand	New Zealand
CP032801.1	SAMN10177964	GCA_008926165.1	SAMN10177964	missing	New Zealand	New Zealand
CP032803.1	SAMN10177963	GCA_008926185.1	SAMN10177963	missing	New Zealand	New Zealand
CP032805.1	SAMN10177962	GCA_008926305.1	SAMN10177962	missing	New Zealand	New Zealand
CP032808.1	SAMN10177961	GCA_008931135.1	SAMN10177961	missing	New Zealand	New Zealand
CP032811.1	SAMN10177960	GCA_008931185.1	SAMN10177960	missing	New Zealand	New Zealand
JAAEBZ010000019.1	SAMN13916057	GCA_010179625.1	SAMN13916057	missing	Norway	Norway
NWBE01000036.1	SAMN07488839	GCA_002319335.1	SAMN07488839	missing	Poland	Poland
CP008957.1	SAMN02905113	GCA_000732965.1	SAMN02905113	missing	USA
CP041002.1	SAMN11056487	GCA_006364695.1	SAMN11056487	missing	USA	USA
CP042350.1	SAMN12418786	GCA_008065455.1	SAMN12418786	missing	USA	cell culture
JWSO02000021.1	SAMN03255436	GCA_001188105.2	SAMN03255436	missing	USA	USA
CP014092.2	SAMN03996336	GCA_001563715.2	SAMN03996336	missing	USA	USA
CP006027.1	SAMN02641383	GCA_000520035.1	SAMN02641383	missing	USA	USA
RRDT01000021.1	SAMN08796994	GCA_005046865.1	SAMN08796994	missing	USA	USA
JHMA01000058.1	SAMN02353017	GCA_000614035.2	SAMN02353017	missing	USA	USA
JHKE01000057.1	SAMN02353061	GCA_000614085.2	SAMN02353061	missing	USA	USA
JHMB01000064.1	SAMN02353016	GCA_000614215.2	SAMN02353016	missing	USA	USA
JHKH01000004.1	SAMN02353058	GCA_000614255.1	SAMN02353058	missing	USA	USA
JHKG01000079.1	SAMN02353059	GCA_000614305.2	SAMN02353059	missing	USA	USA
JHKB01000084.1	SAMN02353064	GCA_000614345.2	SAMN02353064	missing	USA	USA
JHKF01000051.1	SAMN02353060	GCA_000614405.2	SAMN02353060	missing	USA	USA
JHMJ01000001.1	SAMN02353008	GCA_000614515.1	SAMN02353008	missing	USA	USA
JHMH01000047.1	SAMN02353010	GCA_000614565.2	SAMN02353010	missing	USA	USA
JHMG01000031.1	SAMN02353011	GCA_000614595.1	SAMN02353011	missing	USA	USA
JHKI01000032.1	SAMN02353057	GCA_000614645.2	SAMN02353057	missing	USA	USA
JHKD01000027.1	SAMN02353062	GCA_000614685.2	SAMN02353062	missing	USA	USA
JHFC01000034.1	SAMN02352986	GCA_000614725.2	SAMN02352986	missing	USA	USA
JHGN01000007.1	SAMN02352947	GCA_000614765.2	SAMN02352947	missing	USA	USA
JHJN01000020.1	SAMN02353078	GCA_000614805.2	SAMN02353078	missing	USA	USA
JHFB01000082.1	SAMN02352987	GCA_000614845.2	SAMN02352987	missing	USA	USA
JHMK01000058.1	SAMN02353007	GCA_000614885.2	SAMN02353007	missing	USA	USA
JHGG01000029.1	SAMN02352954	GCA_000614925.2	SAMN02352954	missing	USA	USA
JHGC01000110.1	SAMN02352958	GCA_000615015.1	SAMN02352958	missing	USA	USA
JHFY01000014.1	SAMN02352962	GCA_000615055.1	SAMN02352962	missing	USA	USA
JHFQ01000009.1	SAMN02352971	GCA_000615305.1	SAMN02352971	missing	USA	USA
JHFI01000074.1	SAMN02352979	GCA_000615535.1	SAMN02352979	missing	USA	USA
JHFF01000024.1	SAMN02352982	GCA_000615605.2	SAMN02352982	missing	USA	USA
JHFE01000039.1	SAMN02352984	GCA_000615655.2	SAMN02352984	missing	USA	USA
JHKR01000059.1	SAMN02353048	GCA_000615745.2	SAMN02353048	missing	USA	USA
JHKQ01000032.1	SAMN02353049	GCA_000615785.2	SAMN02353049	missing	USA	USA
JHKP01000058.1	SAMN02353050	GCA_000615815.2	SAMN02353050	missing	USA	USA
JHKO01000029.1	SAMN02353051	GCA_000615865.2	SAMN02353051	missing	USA	USA
JHKN01000069.1	SAMN02353052	GCA_000615925.2	SAMN02353052	missing	USA	USA
JHKM01000092.1	SAMN02353053	GCA_000615965.2	SAMN02353053	missing	USA	USA
JHKL01000046.1	SAMN02353054	GCA_000616005.2	SAMN02353054	missing	USA	USA
JHKK01000029.1	SAMN02353055	GCA_000616035.2	SAMN02353055	missing	USA	USA
JHKJ01000043.1	SAMN02353056	GCA_000616075.2	SAMN02353056	missing	USA	USA
JHLZ01000027.1	SAMN02353018	GCA_000616135.2	SAMN02353018	missing	USA	USA
JHLW01000077.1	SAMN02353023	GCA_000616195.2	SAMN02353023	missing	USA	USA
JHLT01000014.1	SAMN02353026	GCA_000616225.2	SAMN02353026	missing	USA	USA
JHLR01000044.1	SAMN02353028	GCA_000616245.1	SAMN02353028	missing	USA	USA
JHLP01000085.1	SAMN02353030	GCA_000616285.1	SAMN02353030	missing	USA	USA
JHLO01000066.1	SAMN02353032	GCA_000616305.2	SAMN02353032	missing	USA	USA
JHLM01000082.1	SAMN02353034	GCA_000616325.2	SAMN02353034	missing	USA	USA
JHLL01000059.1	SAMN02353035	GCA_000616345.2	SAMN02353035	missing	USA	USA
JHLJ01000038.1	SAMN02353037	GCA_000616385.2	SAMN02353037	missing	USA	USA
JHLI01000023.1	SAMN02353038	GCA_000616405.2	SAMN02353038	missing	USA	USA
JHLH01000064.1	SAMN02353039	GCA_000616425.2	SAMN02353039	missing	USA	USA
JHLG01000104.1	SAMN02353040	GCA_000616445.2	SAMN02353040	missing	USA	USA
JHLF01000066.1	SAMN02353041	GCA_000616465.2	SAMN02353041	missing	USA	USA
JHLE01000090.1	SAMN02353042	GCA_000616485.2	SAMN02353042	missing	USA	USA
JHLD01000045.1	SAMN02353043	GCA_000616505.2	SAMN02353043	missing	USA	USA
JHLC01000003.1	SAMN02353044	GCA_000616525.2	SAMN02353044	missing	USA	USA
JHLB01000024.1	SAMN02353045	GCA_000616545.2	SAMN02353045	missing	USA	USA
JHKY01000064.1	SAMN02352920	GCA_000616605.2	SAMN02352920	missing	USA	USA
JHKV01000001.1	SAMN02352923	GCA_000616665.2	SAMN02352923	missing	USA	USA
JHKT01000039.1	SAMN02353046	GCA_000616705.2	SAMN02353046	missing	USA	USA
JHMC01000068.1	SAMN02353015	GCA_000616725.2	SAMN02353015	missing	USA	USA
JHHZ01000038.1	SAMN02353118	GCA_000616745.1	SAMN02353118	missing	USA	USA
JHMV01000041.1	SAMN02352996	GCA_000617005.2	SAMN02352996	missing	USA	USA
JHMW01000032.1	SAMN02352995	GCA_000617025.2	SAMN02352995	missing	USA	USA
JHOE01000011.1	SAMN02352886	GCA_000617065.1	SAMN02352886	missing	USA	USA
JHOC01000093.1	SAMN02352888	GCA_000617085.1	SAMN02352888	missing	USA	USA
[truncated: 184 more rows]
