# Supplementary material for: Glycan-Adhering Lectins and Experimental Evaluation of a Lectin FimH Inhibitor in Enterohemorrhagic Escherichia coli (EHEC) O157:H7 Strain EDL933
Source: Int J Mol Sci. 2022 Sep 1;23(17):9931. doi: 10.3390/ijms23179931 (PMC9455959; doi:10.3390/ijms23179931)
Supplement: Supplementary file 1 [file ijms-23-09931-s001.zip › ijms-1884210-supplementary/TableS2.xlsx]

## Sheet: Sheet1
Accession	Assembly	Strain1
MTXZ01000036.1	GCA_004380735	HvH-Ec82
PRDF01000132.1	GCA_002925925	NCDC 62-57 NalR
PUQC01000079.1	GCA_002968075	NCDC 62-57 NalR-Br23R2
JABEXY010000017.1	GCA_013074445	ED157
AKMO01000001.1	GCA_000267045	EC1734
CP038360.1	GCA_013167695	F7386
ABHU01000014.1	GCA_000172035	Escherichia coli O157:H7 str. EC869
LODE01000139.1	GCA_001609795	STEC 565
JACDQF010000001.1	GCA_013449585	1748
BGIA01000129.1	GCA_005396765	SI-NP059
CP038425.1	GCA_013168235	Escherichia coli O157:H7 str. 2571
CP014752.1	GCA_002215155	PSUO103
JACFZB010000010.1	GCA_014050335	LMFS-V-JF-043
BGAE01000038.1	GCA_005392185	KS-P020
CP041002.1	GCA_006364695	FDAARGOS_772
NWAZ01000007.1	GCA_002319705	C104
LOIK01000065.1	GCA_001607605	STEC 2633
RRFZ01000019.1	GCA_005045045	FWSEC0108
JACBWI010000002.1	GCA_013413745	E7N8P4C1
RJDS01000001.1	GCA_003721975	C119
BGER01000019.1	GCA_005394965	NS-P072
JHGR01000052.1	GCA_000632635	Escherichia coli O111:H8 str. 2009C-4126
CP042981.1	GCA_000622635	Escherichia coli O26:H11 str. 2009C-4826
JHGI01000136.1	GCA_900000205	Escherichia coli O26:H11 21765
CDLB01000080.1	GCA_014450995	LMFS-V-JF-017
JACSYF010000019.1	GCA_005384145	HH-P033
BFKU01000329.1	GCA_002319695	F339
NWAN01000033.1	GCA_004664345	VTO-16
QESA01000039.1	GCA_013413545	E7N18P5C8G
JACBWE010000001.1	GCA_005396805	SI-P004
BGIC01000075.1	GCA_005395785	OU-P049
BGGG01000005.1	GCA_014050415	LMFS-V-JF-003
JACFZH010000001.1	GCA_005394365	NS-P028
BGDY01000058.1	GCA_005396925	SI-P019
BGII01000100.1	GCA_005392285	KS-P026
BGAJ01000043.1	GCA_004767015	F318
QAFF01000037.1	GCA_013413375	EH288
JABUPS010000023.1	GCA_004766675	F448
QAFI01000063.1	GCA_004767025	DEC 024
QAFC01000010.1	GCA_005045145	FWSEC0101
RRFS01000004.1	GCA_013167715	Escherichia coli O157:H7 F7349
CP038363.1	GCA_013416625	EN1I-0044-2
QQVX01000001.1	GCA_013168255	Escherichia coli O157:H7 611
CP038428.1	GCA_013168215	Escherichia coli O157:H7 7409
CP038423.1	GCA_009431955	HB6
CP040305.1	GCA_013168135	Escherichia coli O157:H7 17B6-2
CP038414.1	GCA_002286585	STEC 573-4
MRWA01000016.1	GCA_005044775	FWSEC0112
RRGD01000006.1	GCA_013167735	Escherichia coli O157:H7 F6667
CP038366.1	GCA_013167875	Escherichia coli O157:H7 E32511
CP038380.1	GCA_000155125	Escherichia coli O157:H7 str. TW14588
CM000662.1	GCA_000732965	Escherichia coli O157:H7 str. EDL933
CP008957.1	GCA_013343635	Escherichia coli O157:H7 MB9-1
CP040107.1	GCA_013168075	Escherichia coli O157:H7 ATCC 35150
CP038405.1	GCA_013168195	Escherichia coli O157:H7 7636
CP038421.1	GCA_013168095	Escherichia coli O157:H7 86-24
CP038408.1	GCA_013403045	Escherichia coli O157:H7 ZZb4
JACBNU010000001.1	GCA_013403205	Escherichia coli O157:H7 ZZb1
JACBNR010000015.1	GCA_000007405	Shigella flexneri 2a str. 2457T
CP039837.1	GCA_013343615	Escherichia coli O55:H7 USDA5905
CP038416.1	GCA_013168155	Escherichia coli O157:H7 3-5-1
CP038419.1	GCA_013168175	Escherichia coli O157:H7 2-6-2
CP039834.1	GCA_013343595	Escherichia coli O157:H7 MB41-1
CP038398.1	GCA_013168035	Escherichia coli O157:H7 DEC4E
JACBNT010000001.1	GCA_013403165	Escherichia coli O157:H7 ZZb3
JACBNS010000001.1	GCA_013403075	Escherichia coli O157:H7 ZZb2
AE005174.2	GCA_000006665	Escherichia coli O157:H7 str. EDL933	2004
ASHA01000001	GCA_000392555	NCCP15739
AOUQ01000107	GCA_000403965	NCCP15736
AOUP01000337	GCA_000403985	NCCP15737
